# Supplementary material for: (2,2′-Bipyridine-6,6′-dicarboxyl­ato-κ3 N,N′,O 6)(6′-carb­oxy-2,2′-bipyridine-6-carboxyl­ato-κ3 N,N′,O 6)cobalt(III)
Source: Acta Crystallogr Sect E Struct Rep Online. 2012 Mar 14;68(Pt 4):m411–2. doi: 10.1107/S1600536812009816 (PMC3343819; doi:10.1107/S1600536812009816)
Supplement: Supplementary file 1 [file e-68-0m411-sup1.cif]

##############################################################################
#                                                                            #
# This CIF contains the data in a paper accepted for publication in          #
# Acta Crystallographica Section E. It conforms to the requirements of       #
# Notes for Authors for Acta Crystallographica Section E, and has been       #
# peer reviewed under the auspices of the IUCr Commission on Journals.       #
#                                                                            #
# Full details of the Crystallographic Information File format               #
# are given in the paper "The Crystallographic Information File (CIF):       #
# a New Standard Archive File for Crystallography" by S. R. Hall, F. H.      #
# Allen and I. D. Brown [Acta Cryst. (1991), A47, 655-685].                  #
#                                                                            #
# The current version of the core CIF dictionary is obtainable from          #
# ftp://ftp.iucr.org/pub/cif_core.dic.                                       #
#                                                                            #
# Software is freely available for graphical display of the structure(s)     #
# in this CIF. For information consult the CIF software page                 #
# http://www.iucr.org/resources/cif/software.                                #
#                                                                            #
# This file may be used for bona fide research purposes within the           #
# scientific community so long as proper attribution is given to the journal # 
# article from which it was obtained.                                        #
#                                                                            #
##############################################################################
data_I
_audit_creation_method     SHELXL-97
_chemical_name_systematic
;
(2,2'-Bipyridine-6,6'-dicarboxylato-\k^3^<i>N</i>,<i>N</i>',<i>O</i>^6^)(6'-
carboxy-2,2'-bipyridine-6-carboxylato-
\k^3^<i>N</i>,<i>N</i>',<i>O</i>^6^)cobalt(III)
;
_chemical_name_common     ?
_chemical_formula_moiety     'C24 H13 Co N4 O8'
_chemical_formula_sum     'C24 H13 Co N4 O8'
_chemical_formula_iupac     '[Co (C12 H6 N2 O4) (C12 H7 N2 O4)]'
_chemical_formula_weight     544.31
_chemical_melting_point     ?
_symmetry_cell_setting     monoclinic
_symmetry_space_group_name_H-M     'P 21/c'
_symmetry_space_group_name_hall     '-P 2ybc'
loop_
    _symmetry_equiv_pos_as_xyz
    'x, y, z'
    '-x, y+1/2, -z+1/2'
    '-x, -y, -z'
    'x, -y-1/2, z-1/2'
_cell_length_a     9.3329(19)
_cell_length_b     13.561(3)
_cell_length_c     16.894(3)
_cell_angle_alpha     90.00
_cell_angle_beta     100.70(3)
_cell_angle_gamma     90.00
_cell_volume     2101.0(7)
_cell_formula_units_Z     4
_cell_measurement_reflns_used     ?
_cell_measurement_theta_min     ?
_cell_measurement_theta_max     ?
_cell_measurement_temperature     153(2)
_exptl_crystal_description     block
_exptl_crystal_colour     brown
_exptl_crystal_size_max     0.26
_exptl_crystal_size_mid     0.20
_exptl_crystal_size_min     0.08
_exptl_crystal_density_diffrn     1.721
_exptl_crystal_density_meas     ?
_exptl_crystal_density_method     'not measured'
_exptl_crystal_F_000     1104
_exptl_absorpt_coefficient_mu     0.882
_exptl_absorpt_correction_type     multi-scan
_exptl_absorpt_process_details     '(CrystalClear; Rigaku/MSC, 2005)'
_exptl_absorpt_correction_T_min     0.8031
_exptl_absorpt_correction_T_max     0.9328
_exptl_special_details     ?
_diffrn_ambient_temperature     153(2)
_diffrn_radiation_type     MoK\a
_diffrn_radiation_wavelength     0.71073
_diffrn_radiation_source     'fine-focus sealed tube'
_diffrn_radiation_monochromator     graphite
_diffrn_measurement_device_type     'rigaku Saturn CCD area-detector'
_diffrn_measurement_method     '\w and \f scans'
_diffrn_detector_area_resol_mean     ?
_diffrn_reflns_number     13969
_diffrn_reflns_av_R_equivalents     0.0430
_diffrn_reflns_av_sigmaI/netI     0.0386
_diffrn_reflns_theta_min     1.94
_diffrn_reflns_theta_max     25.02
_diffrn_reflns_theta_full     25.02
_diffrn_measured_fraction_theta_max     0.998
_diffrn_measured_fraction_theta_full     0.998
_diffrn_reflns_limit_h_min     -11
_diffrn_reflns_limit_h_max     8
_diffrn_reflns_limit_k_min     -16
_diffrn_reflns_limit_k_max     16
_diffrn_reflns_limit_l_min     -18
_diffrn_reflns_limit_l_max     20
_diffrn_standards_number     ?
_diffrn_standards_interval_count     ?
_diffrn_standards_interval_time     ?
_diffrn_standards_decay_%     ?
_refine_special_details
;
Refinement of <i>F</i>^2^ against ALL reflections. The weighted <i>R</i>-factor
<i>wR</i> and goodness of fit <i>S</i> are based on <i>F</i>^2^, conventional
<i>R</i>-factors <i>R</i> are based on <i>F</i>, with <i>F</i> set to zero for
negative <i>F</i>^2^. The threshold expression of <i>F</i>^2^ >
\s(<i>F</i>^2^) is used only for calculating <i>R</i>-factors(gt) <i>etc</i>.
and is not relevant to the choice of reflections for refinement.
<i>R</i>-factors based on <i>F</i>^2^ are statistically about twice as large
as those based on <i>F</i>, and <i>R</i>- factors based on ALL data will be
even larger.
;
_reflns_number_total     3696
_reflns_number_gt     3219
_reflns_threshold_expression     I>2sigma(I)
_refine_ls_structure_factor_coef     Fsqd
_refine_ls_matrix_type     full
_refine_ls_R_factor_all     0.0453
_refine_ls_R_factor_gt     0.0382
_refine_ls_wR_factor_gt     0.0872
_refine_ls_wR_factor_ref     0.0912
_refine_ls_goodness_of_fit_ref     1.063
_refine_ls_restrained_S_all     1.063
_refine_ls_number_reflns     3696
_refine_ls_number_parameters     335
_refine_ls_number_restraints     0
_refine_ls_hydrogen_treatment     constr
_refine_ls_weighting_scheme     calc
_refine_ls_weighting_details
         'calc w=1/[\s^2^(Fo^2^)+(0.0499P)^2^+0.3348P] where P=(Fo^2^+2Fc^2^)/3'
_atom_sites_solution_hydrogens     geom
_atom_sites_solution_primary     direct
_atom_sites_solution_secondary     difmap
_refine_ls_shift/su_max     0.001
_refine_ls_shift/su_mean     0.000
_refine_diff_density_max     0.238
_refine_diff_density_min     -0.465
_refine_ls_extinction_method     none
_refine_ls_extinction_coef     ?
loop_
    _atom_type_symbol
    _atom_type_description
    _atom_type_scat_dispersion_real
    _atom_type_scat_dispersion_imag
    _atom_type_scat_source
    'C' 'C' 0.0033 0.0016
                         'International Tables Vol C Tables 4.2.6.8 and 6.1.1.4'
    'H' 'H' 0.0000 0.0000
                         'International Tables Vol C Tables 4.2.6.8 and 6.1.1.4'
    'N' 'N' 0.0061 0.0033
                         'International Tables Vol C Tables 4.2.6.8 and 6.1.1.4'
    'O' 'O' 0.0106 0.0060
                         'International Tables Vol C Tables 4.2.6.8 and 6.1.1.4'
    'Co' 'Co' 0.3494 0.9721
                         'International Tables Vol C Tables 4.2.6.8 and 6.1.1.4'
_computing_data_collection     'CrystalClear (Rigaku/MSC, 2005)'
_computing_cell_refinement     'CrystalClear (Rigaku/MSC, 2005)'
_computing_data_reduction     'CrystalClear (Rigaku/MSC, 2005)'
_computing_structure_solution     'SHELXS97 (Sheldrick, 2008)'
_computing_structure_refinement     'SHELXL97 (Sheldrick, 2008)'
_computing_molecular_graphics     'DIAMOND (Brandenburg & Putz, 2006)'
_computing_publication_material     'publCIF (Westrip, 2010)'
loop_
    _atom_site_type_symbol
    _atom_site_label
    _atom_site_fract_x
    _atom_site_fract_y
    _atom_site_fract_z
    _atom_site_U_iso_or_equiv
    _atom_site_adp_type
    _atom_site_calc_flag
    _atom_site_refinement_flags
    _atom_site_occupancy
    _atom_site_symmetry_multiplicity
    _atom_site_disorder_assembly
    _atom_site_disorder_group
    Co Co1 0.84031(3) 0.73728(2) 0.932821(17) 0.02082(12) Uani d . 1 1 . .
    O O1 1.01239(19) 0.73257(12) 1.01357(9) 0.0282(4) Uani d . 1 1 . .
    O O2 1.1381(2) 0.81870(16) 1.11603(10) 0.0460(5) Uani d . 1 1 . .
    O O5 0.93674(17) 0.81669(12) 0.86609(9) 0.0267(4) Uani d . 1 1 . .
    O O6 1.0973(2) 0.80414(14) 0.78364(11) 0.0450(5) Uani d . 1 1 . .
    N N1 0.8057(2) 0.85278(14) 0.98537(11) 0.0251(4) Uani d . 1 1 . .
    N N2 0.6513(2) 0.77321(14) 0.86292(11) 0.0234(4) Uani d . 1 1 . .
    N N3 0.9085(2) 0.63364(14) 0.87852(10) 0.0216(4) Uani d . 1 1 . .
    N N4 0.7596(2) 0.62602(14) 0.98808(10) 0.0234(4) Uani d . 1 1 . .
    C C1 1.0325(3) 0.80793(19) 1.06293(13) 0.0299(6) Uani d . 1 1 . .
    C C2 0.9115(3) 0.88248(18) 1.04578(13) 0.0286(6) Uani d . 1 1 . .
    C C3 0.9052(3) 0.97481(19) 1.07909(14) 0.0365(6) Uani d . 1 1 . .
    H H3 0.9766 0.9956 1.1218 0.044 Uiso calc R 1 1 . .
    C C4 0.7900(3) 1.0357(2) 1.04739(16) 0.0416(7) Uani d . 1 1 . .
    H H4 0.7823 1.0975 1.0702 0.050 Uiso calc R 1 1 . .
    C C5 0.6856(3) 1.00621(19) 0.98213(17) 0.0382(7) Uani d . 1 1 . .
    H H5 0.6106 1.0484 0.9595 0.046 Uiso calc R 1 1 . .
    C C6 0.6962(3) 0.91155(18) 0.95143(14) 0.0291(6) Uani d . 1 1 . .
    C C7 0.6051(3) 0.86495(18) 0.88142(14) 0.0296(6) Uani d . 1 1 . .
    C C8 0.4839(3) 0.9092(2) 0.83680(16) 0.0392(7) Uani d . 1 1 . .
    H H8 0.4554 0.9716 0.8505 0.047 Uiso calc R 1 1 . .
    C C9 0.4047(3) 0.8600(2) 0.77141(17) 0.0421(7) Uani d . 1 1 . .
    H H9 0.3225 0.8888 0.7406 0.051 Uiso calc R 1 1 . .
    C C10 0.4492(3) 0.7678(2) 0.75259(17) 0.0396(7) Uani d . 1 1 . .
    H H10 0.3971 0.7335 0.7089 0.048 Uiso calc R 1 1 . .
    C C11 0.5733(3) 0.72615(19) 0.79957(14) 0.0281(6) Uani d . 1 1 . .
    C C12 0.6111(3) 0.62148(19) 0.78089(13) 0.0286(6) Uani d . 1 1 . .
    C C13 1.0147(3) 0.76672(18) 0.82270(14) 0.0272(6) Uani d . 1 1 . .
    C C14 0.9955(2) 0.65787(18) 0.82720(12) 0.0240(5) Uani d . 1 1 . .
    C C15 1.0604(3) 0.58537(19) 0.78857(13) 0.0302(6) Uani d . 1 1 . .
    H H15 1.1204 0.6014 0.7523 0.036 Uiso calc R 1 1 . .
    C C16 1.0332(3) 0.48753(19) 0.80572(14) 0.0323(6) Uani d . 1 1 . .
    H H16 1.0746 0.4373 0.7800 0.039 Uiso calc R 1 1 . .
    C C17 0.9449(3) 0.46388(18) 0.86091(13) 0.0286(6) Uani d . 1 1 . .
    H H17 0.9271 0.3985 0.8724 0.034 Uiso calc R 1 1 . .
    C C18 0.8844(3) 0.53988(17) 0.89816(13) 0.0232(5) Uani d . 1 1 . .
    C C19 0.7946(3) 0.53543(17) 0.96114(13) 0.0236(5) Uani d . 1 1 . .
    C C20 0.7504(3) 0.44827(19) 0.99124(14) 0.0298(6) Uani d . 1 1 . .
    H H20 0.7748 0.3879 0.9712 0.036 Uiso calc R 1 1 . .
    C C21 0.6691(3) 0.4523(2) 1.05193(15) 0.0351(6) Uani d . 1 1 . .
    H H21 0.6366 0.3947 1.0727 0.042 Uiso calc R 1 1 . .
    C C22 0.6372(3) 0.5430(2) 1.08100(14) 0.0336(6) Uani d . 1 1 . .
    H H22 0.5850 0.5469 1.1227 0.040 Uiso calc R 1 1 . .
    C C23 0.6831(3) 0.62865(19) 1.04793(13) 0.0272(5) Uani d . 1 1 . .
    C C24 0.6458(3) 0.7264(2) 1.08152(15) 0.0319(6) Uani d . 1 1 . .
    O O9 0.5735(2) 0.55690(13) 0.82239(10) 0.0396(5) Uani d . 1 1 . .
    O O7 0.7342(2) 0.74748(14) 1.14778(11) 0.0418(5) Uani d . 1 1 . .
    O O10 0.6766(2) 0.60709(13) 0.72153(10) 0.0401(5) Uani d . 1 1 . .
    H H10A 0.6806 0.6591 0.6972 0.060 Uiso calc R 1 1 . .
    O O8 0.5416(2) 0.77371(16) 1.04846(13) 0.0504(5) Uani d . 1 1 . .
loop_
    _atom_site_aniso_label
    _atom_site_aniso_U_11
    _atom_site_aniso_U_22
    _atom_site_aniso_U_33
    _atom_site_aniso_U_12
    _atom_site_aniso_U_13
    _atom_site_aniso_U_23
    Co1 0.0249(2) 0.01599(19) 0.02186(19) 0.00158(13) 0.00513(13) 0.00048(12)
    O1 0.0310(10) 0.0244(9) 0.0281(9) 0.0023(7) 0.0025(7) -0.0007(7)
    O2 0.0432(12) 0.0567(14) 0.0329(9) -0.0020(10) -0.0064(9) -0.0069(9)
    O5 0.0325(10) 0.0184(9) 0.0312(8) -0.0005(7) 0.0108(7) 0.0014(7)
    O6 0.0528(13) 0.0339(11) 0.0572(12) -0.0022(9) 0.0331(10) 0.0083(9)
    N1 0.0325(12) 0.0199(11) 0.0246(9) 0.0003(9) 0.0097(9) -0.0003(8)
    N2 0.0244(11) 0.0210(11) 0.0250(10) -0.0006(8) 0.0047(8) 0.0025(8)
    N3 0.0246(10) 0.0196(10) 0.0204(9) 0.0012(8) 0.0037(8) 0.0010(8)
    N4 0.0259(11) 0.0225(11) 0.0216(9) 0.0015(9) 0.0036(8) 0.0012(8)
    C1 0.0369(15) 0.0295(14) 0.0239(12) -0.0025(12) 0.0076(11) 0.0032(10)
    C2 0.0384(15) 0.0260(13) 0.0239(12) -0.0047(11) 0.0123(11) -0.0022(10)
    C3 0.0550(18) 0.0283(15) 0.0287(13) -0.0095(13) 0.0143(12) -0.0072(11)
    C4 0.0585(19) 0.0241(14) 0.0481(16) -0.0011(14) 0.0255(15) -0.0100(12)
    C5 0.0461(17) 0.0222(14) 0.0509(16) 0.0084(12) 0.0211(14) 0.0005(12)
    C6 0.0319(14) 0.0241(13) 0.0345(13) 0.0029(11) 0.0143(11) 0.0010(11)
    C7 0.0301(14) 0.0255(14) 0.0354(13) 0.0058(11) 0.0118(11) 0.0073(11)
    C8 0.0365(16) 0.0324(16) 0.0497(16) 0.0108(13) 0.0103(13) 0.0089(13)
    C9 0.0304(15) 0.0444(18) 0.0502(16) 0.0071(13) 0.0041(13) 0.0218(14)
    C10 0.0317(16) 0.0448(18) 0.0384(15) -0.0024(13) -0.0036(12) 0.0092(13)
    C11 0.0280(14) 0.0306(14) 0.0260(12) -0.0044(11) 0.0057(11) 0.0071(10)
    C12 0.0307(14) 0.0304(14) 0.0222(12) -0.0080(11) -0.0014(11) 0.0017(11)
    C13 0.0277(14) 0.0241(13) 0.0295(13) 0.0013(11) 0.0044(11) 0.0032(10)
    C14 0.0243(13) 0.0265(13) 0.0208(11) -0.0005(10) 0.0032(10) 0.0004(10)
    C15 0.0344(15) 0.0339(15) 0.0241(12) 0.0030(12) 0.0099(11) -0.0028(11)
    C16 0.0386(15) 0.0291(14) 0.0292(13) 0.0056(12) 0.0065(11) -0.0088(11)
    C17 0.0350(15) 0.0198(13) 0.0291(12) 0.0002(11) 0.0012(11) -0.0022(10)
    C18 0.0240(13) 0.0201(12) 0.0236(11) -0.0015(10) -0.0001(10) -0.0001(9)
    C19 0.0245(13) 0.0206(12) 0.0241(11) -0.0006(10) 0.0005(10) 0.0001(9)
    C20 0.0316(14) 0.0236(14) 0.0323(13) -0.0008(11) 0.0011(11) 0.0027(10)
    C21 0.0356(15) 0.0312(15) 0.0373(14) -0.0088(12) 0.0040(12) 0.0105(12)
    C22 0.0339(15) 0.0387(16) 0.0299(13) -0.0049(12) 0.0103(11) 0.0050(11)
    C23 0.0245(13) 0.0327(14) 0.0238(11) 0.0005(11) 0.0029(10) 0.0012(10)
    C24 0.0345(16) 0.0333(15) 0.0325(14) 0.0019(12) 0.0183(12) 0.0058(11)
    O9 0.0513(12) 0.0310(11) 0.0378(10) -0.0101(9) 0.0116(9) 0.0074(8)
    O7 0.0494(12) 0.0421(12) 0.0340(10) 0.0100(9) 0.0078(9) -0.0072(8)
    O10 0.0612(13) 0.0283(10) 0.0332(10) -0.0079(9) 0.0148(9) 0.0017(8)
    O8 0.0472(13) 0.0497(13) 0.0542(12) 0.0178(11) 0.0092(10) 0.0045(10)
_geom_special_details
;
All e.s.d.'s (except the e.s.d. in the dihedral angle between two l.s. planes)
are estimated using the full covariance matrix. The cell e.s.d.'s are taken
into account individually in the estimation of e.s.d.'s in distances, angles
and torsion angles; correlations between e.s.d.'s in cell parameters are only
used when they are defined by crystal symmetry. An approximate (isotropic)
treatment of cell e.s.d.'s is used for estimating e.s.d.'s involving l.s.
planes.
;
loop_
    _geom_bond_atom_site_label_1
    _geom_bond_atom_site_label_2
    _geom_bond_site_symmetry_2
    _geom_bond_distance
    _geom_bond_publ_flag
    Co1 N3 . 1.8546(19) ?
    Co1 N1 . 1.8580(19) ?
    Co1 O5 . 1.9018(16) ?
    Co1 O1 . 1.9055(18) ?
    Co1 N2 . 1.993(2) ?
    Co1 N4 . 1.9941(19) ?
    O1 C1 . 1.310(3) ?
    O2 C1 . 1.212(3) ?
    O5 C13 . 1.313(3) ?
    O6 C13 . 1.215(3) ?
    N1 C6 . 1.338(3) ?
    N1 C2 . 1.344(3) ?
    N2 C11 . 1.339(3) ?
    N2 C7 . 1.372(3) ?
    N3 C14 . 1.334(3) ?
    N3 C18 . 1.343(3) ?
    N4 C23 . 1.342(3) ?
    N4 C19 . 1.371(3) ?
    C1 C2 . 1.503(4) ?
    C2 C3 . 1.378(3) ?
    C3 C4 . 1.383(4) ?
    C3 H3 . 0.9300 ?
    C4 C5 . 1.388(4) ?
    C4 H4 . 0.9300 ?
    C5 C6 . 1.395(3) ?
    C5 H5 . 0.9300 ?
    C6 C7 . 1.466(3) ?
    C7 C8 . 1.375(3) ?
    C8 C9 . 1.382(4) ?
    C8 H8 . 0.9300 ?
    C9 C10 . 1.372(4) ?
    C9 H9 . 0.9300 ?
    C10 C11 . 1.397(4) ?
    C10 H10 . 0.9300 ?
    C11 C12 . 1.510(4) ?
    C12 O9 . 1.214(3) ?
    C12 O10 . 1.282(3) ?
    C13 C14 . 1.491(3) ?
    C14 C15 . 1.381(3) ?
    C15 C16 . 1.391(4) ?
    C15 H15 . 0.9300 ?
    C16 C17 . 1.392(3) ?
    C16 H16 . 0.9300 ?
    C17 C18 . 1.382(3) ?
    C17 H17 . 0.9300 ?
    C18 C19 . 1.473(3) ?
    C19 C20 . 1.380(3) ?
    C20 C21 . 1.385(3) ?
    C20 H20 . 0.9300 ?
    C21 C22 . 1.377(4) ?
    C21 H21 . 0.9300 ?
    C22 C23 . 1.391(3) ?
    C22 H22 . 0.9300 ?
    C23 C24 . 1.508(4) ?
    C24 O8 . 1.211(3) ?
    C24 O7 . 1.293(3) ?
    O10 H10A . 0.8200 ?
loop_
    _geom_angle_atom_site_label_1
    _geom_angle_atom_site_label_2
    _geom_angle_atom_site_label_3
    _geom_angle_site_symmetry_1
    _geom_angle_site_symmetry_3
    _geom_angle
    _geom_angle_publ_flag
    N3 Co1 N1 . . 168.91(8) ?
    N3 Co1 O5 . . 83.81(8) ?
    N1 Co1 O5 . . 87.09(8) ?
    N3 Co1 O1 . . 90.43(8) ?
    N1 Co1 O1 . . 83.36(8) ?
    O5 Co1 O1 . . 90.84(7) ?
    N3 Co1 N2 . . 103.87(8) ?
    N1 Co1 N2 . . 82.17(8) ?
    O5 Co1 N2 . . 88.54(7) ?
    O1 Co1 N2 . . 165.53(7) ?
    N3 Co1 N4 . . 81.51(8) ?
    N1 Co1 N4 . . 107.45(8) ?
    O5 Co1 N4 . . 165.32(7) ?
    O1 Co1 N4 . . 88.91(7) ?
    N2 Co1 N4 . . 95.32(8) ?
    C1 O1 Co1 . . 115.57(15) ?
    C13 O5 Co1 . . 114.27(15) ?
    C6 N1 C2 . . 122.8(2) ?
    C6 N1 Co1 . . 118.95(16) ?
    C2 N1 Co1 . . 116.55(16) ?
    C11 N2 C7 . . 117.8(2) ?
    C11 N2 Co1 . . 130.32(17) ?
    C7 N2 Co1 . . 111.60(15) ?
    C14 N3 C18 . . 122.9(2) ?
    C14 N3 Co1 . . 116.17(16) ?
    C18 N3 Co1 . . 120.42(15) ?
    C23 N4 C19 . . 117.8(2) ?
    C23 N4 Co1 . . 129.24(17) ?
    C19 N4 Co1 . . 112.87(15) ?
    O2 C1 O1 . . 124.4(2) ?
    O2 C1 C2 . . 122.7(2) ?
    O1 C1 C2 . . 112.8(2) ?
    N1 C2 C3 . . 120.1(2) ?
    N1 C2 C1 . . 111.4(2) ?
    C3 C2 C1 . . 128.3(2) ?
    C2 C3 C4 . . 118.3(2) ?
    C2 C3 H3 . . 120.9 ?
    C4 C3 H3 . . 120.9 ?
    C3 C4 C5 . . 121.1(2) ?
    C3 C4 H4 . . 119.5 ?
    C5 C4 H4 . . 119.5 ?
    C4 C5 C6 . . 118.2(3) ?
    C4 C5 H5 . . 120.9 ?
    C6 C5 H5 . . 120.9 ?
    N1 C6 C5 . . 119.3(2) ?
    N1 C6 C7 . . 111.8(2) ?
    C5 C6 C7 . . 128.8(2) ?
    N2 C7 C8 . . 122.1(2) ?
    N2 C7 C6 . . 114.5(2) ?
    C8 C7 C6 . . 123.3(2) ?
    C7 C8 C9 . . 119.4(3) ?
    C7 C8 H8 . . 120.3 ?
    C9 C8 H8 . . 120.3 ?
    C10 C9 C8 . . 119.0(2) ?
    C10 C9 H9 . . 120.5 ?
    C8 C9 H9 . . 120.5 ?
    C9 C10 C11 . . 119.5(3) ?
    C9 C10 H10 . . 120.3 ?
    C11 C10 H10 . . 120.3 ?
    N2 C11 C10 . . 122.1(2) ?
    N2 C11 C12 . . 120.1(2) ?
    C10 C11 C12 . . 117.6(2) ?
    O9 C12 O10 . . 125.0(3) ?
    O9 C12 C11 . . 117.0(2) ?
    O10 C12 C11 . . 118.0(2) ?
    O6 C13 O5 . . 124.1(2) ?
    O6 C13 C14 . . 122.4(2) ?
    O5 C13 C14 . . 113.5(2) ?
    N3 C14 C15 . . 120.3(2) ?
    N3 C14 C13 . . 111.7(2) ?
    C15 C14 C13 . . 127.8(2) ?
    C14 C15 C16 . . 117.9(2) ?
    C14 C15 H15 . . 121.1 ?
    C16 C15 H15 . . 121.1 ?
    C15 C16 C17 . . 120.9(2) ?
    C15 C16 H16 . . 119.6 ?
    C17 C16 H16 . . 119.6 ?
    C18 C17 C16 . . 118.4(2) ?
    C18 C17 H17 . . 120.8 ?
    C16 C17 H17 . . 120.8 ?
    N3 C18 C17 . . 119.5(2) ?
    N3 C18 C19 . . 111.17(19) ?
    C17 C18 C19 . . 129.3(2) ?
    N4 C19 C20 . . 122.6(2) ?
    N4 C19 C18 . . 113.95(19) ?
    C20 C19 C18 . . 123.4(2) ?
    C19 C20 C21 . . 118.8(2) ?
    C19 C20 H20 . . 120.6 ?
    C21 C20 H20 . . 120.6 ?
    C22 C21 C20 . . 118.9(2) ?
    C22 C21 H21 . . 120.5 ?
    C20 C21 H21 . . 120.5 ?
    C21 C22 C23 . . 120.0(2) ?
    C21 C22 H22 . . 120.0 ?
    C23 C22 H22 . . 120.0 ?
    N4 C23 C22 . . 121.8(2) ?
    N4 C23 C24 . . 119.9(2) ?
    C22 C23 C24 . . 118.3(2) ?
    O8 C24 O7 . . 127.6(3) ?
    O8 C24 C23 . . 120.9(2) ?
    O7 C24 C23 . . 111.4(2) ?
    C12 O10 H10A . . 109.5 ?
loop_
    _geom_torsion_atom_site_label_1
    _geom_torsion_atom_site_label_2
    _geom_torsion_atom_site_label_3
    _geom_torsion_atom_site_label_4
    _geom_torsion_site_symmetry_1
    _geom_torsion_site_symmetry_2
    _geom_torsion_site_symmetry_3
    _geom_torsion_site_symmetry_4
    _geom_torsion
    _geom_torsion_publ_flag
    N3 Co1 O1 C1 . . . . 167.56(17) ?
    N1 Co1 O1 C1 . . . . -3.23(16) ?
    O5 Co1 O1 C1 . . . . 83.75(16) ?
    N2 Co1 O1 C1 . . . . -3.7(4) ?
    N4 Co1 O1 C1 . . . . -110.93(17) ?
    N3 Co1 O5 C13 . . . . -6.93(16) ?
    N1 Co1 O5 C13 . . . . 166.73(16) ?
    O1 Co1 O5 C13 . . . . 83.42(16) ?
    N2 Co1 O5 C13 . . . . -111.04(16) ?
    N4 Co1 O5 C13 . . . . -5.5(4) ?
    N3 Co1 N1 C6 . . . . 114.4(4) ?
    O5 Co1 N1 C6 . . . . 79.54(18) ?
    O1 Co1 N1 C6 . . . . 170.72(19) ?
    N2 Co1 N1 C6 . . . . -9.38(18) ?
    N4 Co1 N1 C6 . . . . -102.53(18) ?
    N3 Co1 N1 C2 . . . . -51.4(5) ?
    O5 Co1 N1 C2 . . . . -86.23(17) ?
    O1 Co1 N1 C2 . . . . 4.96(16) ?
    N2 Co1 N1 C2 . . . . -175.15(17) ?
    N4 Co1 N1 C2 . . . . 91.71(17) ?
    N3 Co1 N2 C11 . . . . 11.2(2) ?
    N1 Co1 N2 C11 . . . . -178.3(2) ?
    O5 Co1 N2 C11 . . . . 94.5(2) ?
    O1 Co1 N2 C11 . . . . -177.8(3) ?
    N4 Co1 N2 C11 . . . . -71.3(2) ?
    N3 Co1 N2 C7 . . . . -163.00(15) ?
    N1 Co1 N2 C7 . . . . 7.52(15) ?
    O5 Co1 N2 C7 . . . . -79.74(16) ?
    O1 Co1 N2 C7 . . . . 8.0(4) ?
    N4 Co1 N2 C7 . . . . 114.45(16) ?
    N1 Co1 N3 C14 . . . . -30.2(5) ?
    O5 Co1 N3 C14 . . . . 4.85(16) ?
    O1 Co1 N3 C14 . . . . -85.95(16) ?
    N2 Co1 N3 C14 . . . . 91.80(16) ?
    N4 Co1 N3 C14 . . . . -174.78(17) ?
    N1 Co1 N3 C18 . . . . 142.1(4) ?
    O5 Co1 N3 C18 . . . . 177.15(18) ?
    O1 Co1 N3 C18 . . . . 86.35(18) ?
    N2 Co1 N3 C18 . . . . -95.90(18) ?
    N4 Co1 N3 C18 . . . . -2.48(17) ?
    N3 Co1 N4 C23 . . . . 178.3(2) ?
    N1 Co1 N4 C23 . . . . 5.0(2) ?
    O5 Co1 N4 C23 . . . . 176.9(2) ?
    O1 Co1 N4 C23 . . . . 87.71(19) ?
    N2 Co1 N4 C23 . . . . -78.42(19) ?
    N3 Co1 N4 C19 . . . . 0.99(15) ?
    N1 Co1 N4 C19 . . . . -172.30(15) ?
    O5 Co1 N4 C19 . . . . -0.5(4) ?
    O1 Co1 N4 C19 . . . . -89.61(16) ?
    N2 Co1 N4 C19 . . . . 104.26(16) ?
    Co1 O1 C1 O2 . . . . -177.4(2) ?
    Co1 O1 C1 C2 . . . . 1.1(2) ?
    C6 N1 C2 C3 . . . . 4.3(3) ?
    Co1 N1 C2 C3 . . . . 169.50(18) ?
    C6 N1 C2 C1 . . . . -170.7(2) ?
    Co1 N1 C2 C1 . . . . -5.5(2) ?
    O2 C1 C2 N1 . . . . -178.7(2) ?
    O1 C1 C2 N1 . . . . 2.8(3) ?
    O2 C1 C2 C3 . . . . 6.8(4) ?
    O1 C1 C2 C3 . . . . -171.7(2) ?
    N1 C2 C3 C4 . . . . -1.5(4) ?
    C1 C2 C3 C4 . . . . 172.5(2) ?
    C2 C3 C4 C5 . . . . -2.0(4) ?
    C3 C4 C5 C6 . . . . 2.8(4) ?
    C2 N1 C6 C5 . . . . -3.5(3) ?
    Co1 N1 C6 C5 . . . . -168.27(18) ?
    C2 N1 C6 C7 . . . . 173.7(2) ?
    Co1 N1 C6 C7 . . . . 8.9(3) ?
    C4 C5 C6 N1 . . . . -0.1(4) ?
    C4 C5 C6 C7 . . . . -176.8(2) ?
    C11 N2 C7 C8 . . . . -0.7(3) ?
    Co1 N2 C7 C8 . . . . 174.33(19) ?
    C11 N2 C7 C6 . . . . -180.0(2) ?
    Co1 N2 C7 C6 . . . . -5.0(2) ?
    N1 C6 C7 N2 . . . . -2.0(3) ?
    C5 C6 C7 N2 . . . . 174.9(2) ?
    N1 C6 C7 C8 . . . . 178.8(2) ?
    C5 C6 C7 C8 . . . . -4.4(4) ?
    N2 C7 C8 C9 . . . . 0.5(4) ?
    C6 C7 C8 C9 . . . . 179.7(2) ?
    C7 C8 C9 C10 . . . . 0.0(4) ?
    C8 C9 C10 C11 . . . . -0.2(4) ?
    C7 N2 C11 C10 . . . . 0.5(3) ?
    Co1 N2 C11 C10 . . . . -173.46(18) ?
    C7 N2 C11 C12 . . . . -174.5(2) ?
    Co1 N2 C11 C12 . . . . 11.6(3) ?
    C9 C10 C11 N2 . . . . 0.0(4) ?
    C9 C10 C11 C12 . . . . 175.1(2) ?
    N2 C11 C12 O9 . . . . 77.1(3) ?
    C10 C11 C12 O9 . . . . -98.1(3) ?
    N2 C11 C12 O10 . . . . -104.8(3) ?
    C10 C11 C12 O10 . . . . 80.0(3) ?
    Co1 O5 C13 O6 . . . . -171.1(2) ?
    Co1 O5 C13 C14 . . . . 7.4(2) ?
    C18 N3 C14 C15 . . . . 3.0(3) ?
    Co1 N3 C14 C15 . . . . 175.12(17) ?
    C18 N3 C14 C13 . . . . -174.2(2) ?
    Co1 N3 C14 C13 . . . . -2.1(2) ?
    O6 C13 C14 N3 . . . . 175.0(2) ?
    O5 C13 C14 N3 . . . . -3.6(3) ?
    O6 C13 C14 C15 . . . . -1.9(4) ?
    O5 C13 C14 C15 . . . . 179.5(2) ?
    N3 C14 C15 C16 . . . . -0.7(3) ?
    C13 C14 C15 C16 . . . . 176.0(2) ?
    C14 C15 C16 C17 . . . . -0.9(4) ?
    C15 C16 C17 C18 . . . . 0.2(4) ?
    C14 N3 C18 C17 . . . . -3.7(3) ?
    Co1 N3 C18 C17 . . . . -175.46(16) ?
    C14 N3 C18 C19 . . . . 175.02(19) ?
    Co1 N3 C18 C19 . . . . 3.3(3) ?
    C16 C17 C18 N3 . . . . 2.0(3) ?
    C16 C17 C18 C19 . . . . -176.5(2) ?
    C23 N4 C19 C20 . . . . 2.2(3) ?
    Co1 N4 C19 C20 . . . . 179.82(18) ?
    C23 N4 C19 C18 . . . . -177.24(19) ?
    Co1 N4 C19 C18 . . . . 0.4(2) ?
    N3 C18 C19 N4 . . . . -2.2(3) ?
    C17 C18 C19 N4 . . . . 176.4(2) ?
    N3 C18 C19 C20 . . . . 178.4(2) ?
    C17 C18 C19 C20 . . . . -3.0(4) ?
    N4 C19 C20 C21 . . . . -0.9(4) ?
    C18 C19 C20 C21 . . . . 178.4(2) ?
    C19 C20 C21 C22 . . . . -1.0(3) ?
    C20 C21 C22 C23 . . . . 1.8(4) ?
    C19 N4 C23 C22 . . . . -1.4(3) ?
    Co1 N4 C23 C22 . . . . -178.62(18) ?
    C19 N4 C23 C24 . . . . 178.1(2) ?
    Co1 N4 C23 C24 . . . . 0.9(3) ?
    C21 C22 C23 N4 . . . . -0.5(4) ?
    C21 C22 C23 C24 . . . . 180.0(2) ?
    N4 C23 C24 O8 . . . . 82.6(3) ?
    C22 C23 C24 O8 . . . . -97.9(3) ?
    N4 C23 C24 O7 . . . . -99.5(3) ?
    C22 C23 C24 O7 . . . . 80.1(3) ?
loop_
    _geom_hbond_atom_site_label_D
    _geom_hbond_atom_site_label_H
    _geom_hbond_atom_site_label_A
    _geom_hbond_site_symmetry_A
    _geom_hbond_distance_DH
    _geom_hbond_distance_HA
    _geom_hbond_distance_DA
    _geom_hbond_angle_DHA
    O10 H10A O7 4_575 0.82 1.65 2.445(3) 164.2
    C15 H15 O2 4_575 0.93 2.58 3.391(3) 146.5
    C8 H8 O10 2_656 0.93 2.41 3.142(3) 135.3
    C16 H16 O6 2_746 0.93 2.52 3.044(3) 116.0
    C20 H20 O1 3_767 0.93 2.55 3.315(3) 140.0
    C22 H22 O9 3_667 0.93 2.35 3.091(3) 136.1
data_global
_journal_date_recd_electronic     2012-03-02
_journal_date_accepted     2012-03-06
_journal_name_full     'Acta Crystallographica, Section E'
_journal_year     2012
_journal_volume     68
_journal_issue      4
_journal_page_first     em411
_journal_page_last     em412
_journal_paper_category     QM
_journal_paper_doi     10.1107/S1600536812009816
_journal_coeditor_code     QM2056
_publ_contact_author_name     'Haiquan Su'
_publ_contact_author_address
;
School of Chemistry and Chemical Engineering
Inner Mongolia University
Hohhot 010021
People's Republic of China
;
_publ_contact_author_email     'haiquansu@yahoo.com'
_publ_contact_author_fax     '86 471 4992981'
_publ_contact_author_phone     '86 471 4992981'
_publ_section_title
;\
(2,2'-Bipyridine-6,6'-dicarboxylato-\k^3^<i>N</i>,<i>N</i>',<i>O</i>^6^)(6'-\
carboxy-2,2'-bipyridine-6-carboxylato-\k^3^<i>N</i>,<i>N</i>',<i>O</i>^6^)\
cobalt(III)
;
loop_
    _publ_author_name
    _publ_author_footnote
    _publ_author_address
    'Wang, Huimin' .
;
College of Life Sciences
Inner Mongolia University
Hohhot 010021
People's Republic of China
;
    'Gu, Xiaojun' .
;
School of Chemistry and Chemical Engineering
Inner Mongolia University
Hohhot 010021
People's Republic of China
;
    'Zhang, Bingbing' .
;
College of Life Sciences
Inner Mongolia University
Hohhot 010021
People's Republic of China
;
    'Su, Haiquan' .
;
College of Life Sciences
Inner Mongolia University
Hohhot 010021
People's Republic of China
School of Chemistry and Chemical Engineering
Inner Mongolia University
Hohhot 010021
People's Republic of China
;
