# Supplementary material for: (2,2′-Bipyridine-6,6′-dicarboxyl­ato-κ3 N,N′,O 6)(6′-carb­oxy-2,2′-bipyridine-6-carboxyl­ato-κ3 N,N′,O 6)cobalt(III)
Source: Acta Crystallogr Sect E Struct Rep Online. 2012 Mar 14;68(Pt 4):m411–2. doi: 10.1107/S1600536812009816 (PMC3343819; doi:10.1107/S1600536812009816)
Supplement: Supplementary file 2 [file e-68-0m411-Isup2.hkl]

# 
# h,k,l, Fc-squared, Fo-squared, sigma(Fo-squared) and status flag 
# 
data_I
_shelx_title ' r90328f in P2(1)/c' 
_shelx_refln_list_code          4 
_shelx_F_calc_maximum      219.12 
_exptl_crystal_F_000      1108.00 
_reflns_d_resolution_high  0.8403 
 
loop_ 
 _symmetry_equiv_pos_as_xyz 
 'x, y, z' 
 '-x, y+1/2, -z+1/2' 
 '-x, -y, -z' 
 'x, -y-1/2, z-1/2' 
 
_cell_length_a     9.3329 
_cell_length_b    13.5606 
_cell_length_c    16.8944 
_cell_angle_alpha  90.000 
_cell_angle_beta  100.698 
_cell_angle_gamma  90.000 
 
_shelx_F_squared_multiplier     1.000 
 
loop_ 
 _refln_index_h 
 _refln_index_k 
 _refln_index_l 
 _refln_F_squared_calc 
 _refln_F_squared_meas 
 _refln_F_squared_sigma 
 _refln_observed_status 
   1   0   0    13481.74    11182.42    175.50 o 
   2   0   0     1652.17     1610.97     32.08 o 
   3   0   0     1567.95     1569.20     16.32 o 
   4   0   0     3923.38     4031.02     57.96 o 
   5   0   0      363.35      340.96     32.65 o 
   6   0   0     1256.84     1256.44     43.99 o 
   7   0   0      472.04      477.17     46.64 o 
   8   0   0      183.10      193.08     41.91 o 
   9   0   0       20.74       52.49     16.39 o 
  10   0   0      175.19      177.00     36.83 o 
   2   1   0      688.83      678.57     11.80 o 
   3   1   0        0.43        6.22      3.13 o 
   4   1   0     1790.49     1791.75     21.06 o 
   5   1   0     4047.46     4194.00     53.92 o 
   6   1   0      114.25      126.43     20.02 o 
   7   1   0      569.88      578.74     26.55 o 
   8   1   0      222.10      218.57     31.16 o 
   9   1   0       20.41       25.34      8.82 o 
  10   1   0      626.29      662.73     26.43 o 
   0   2   0    17228.59    14760.67    322.43 o 
   1   2   0     2799.56     2613.99     40.27 o 
   2   2   0     2529.84     2460.31     27.79 o 
   3   2   0     4216.54     4097.40     29.06 o 
   4   2   0      741.02      703.89     14.14 o 
   5   2   0     1545.22     1620.74     39.67 o 
   6   2   0     4022.66     4108.30     86.08 o 
   7   2   0     3784.98     3756.53     72.74 o 
   8   2   0       68.25       78.85     15.58 o 
   9   2   0      450.02      450.30     26.24 o 
  10   2   0      865.66      893.51     65.68 o 
   1   3   0     2130.89     2025.84     31.45 o 
   2   3   0     1585.70     1424.79     15.99 o 
   3   3   0     1177.62     1330.91     22.06 o 
   4   3   0     4113.55     4170.13     46.63 o 
   5   3   0     1724.31     1666.88     29.18 o 
   6   3   0       94.62      110.69     19.37 o 
   7   3   0     1304.62     1303.59     56.32 o 
   8   3   0      827.87      733.45     23.77 o 
   9   3   0      635.70      639.16     22.74 o 
  10   3   0      772.43      804.97     47.68 o 
   0   4   0    15931.98    13993.17    273.49 o 
   1   4   0     3046.48     2717.72     24.08 o 
   2   4   0      258.38      258.93      7.69 o 
   3   4   0     2658.86     2483.51     20.38 o 
   4   4   0        8.62        9.72      6.81 o 
   5   4   0     1030.82     1003.77     25.77 o 
   6   4   0     4462.74     4683.54    112.82 o 
   7   4   0     2026.89     2186.68     59.01 o 
   8   4   0        3.48       12.41      9.78 o 
   9   4   0       70.79       78.34     16.58 o 
  10   4   0     1679.56     1886.79    101.11 o 
   1   5   0     2810.84     2710.95     26.54 o 
   2   5   0      523.55      475.47     16.89 o 
   3   5   0     1067.85     1074.85     25.53 o 
   4   5   0     6237.75     6403.59     90.79 o 
   5   5   0     5726.49     5996.04    103.30 o 
   6   5   0     1742.76     1834.57     70.60 o 
   7   5   0      118.32      114.23     18.97 o 
   8   5   0     1073.13     1134.99     28.73 o 
   9   5   0      285.54      311.70     24.27 o 
  10   5   0      126.81       96.22     25.05 o 
   0   6   0    11534.29    10213.00    216.36 o 
   1   6   0     2967.92     3304.61     45.29 o 
   2   6   0      700.58      670.55     19.30 o 
   3   6   0     1363.85     1352.82     38.73 o 
   4   6   0       15.96       19.55      5.34 o 
   5   6   0        8.84       14.56     10.82 o 
   6   6   0     2125.08     2124.31     37.11 o 
   7   6   0     1146.73     1106.47     34.06 o 
   8   6   0        1.45       22.50      8.52 o 
   9   6   0      282.89      274.68     38.17 o 
  10   6   0      739.35      754.80     33.22 o 
   1   7   0    14083.85    12663.29    332.30 o 
   2   7   0      463.74      327.94     14.39 o 
   3   7   0      653.18      692.95     30.91 o 
   4   7   0       86.71       60.68     15.74 o 
   5   7   0     3081.37     3092.72    113.44 o 
   6   7   0      675.00      677.48     12.91 o 
   7   7   0      173.00      165.62     25.72 o 
   8   7   0      534.85      538.86     31.14 o 
   9   7   0       98.51      107.57     20.62 o 
   0   8   0     9606.25    10068.21    291.44 o 
   1   8   0        6.39       -5.70     12.50 o 
   2   8   0     1447.88     1404.93     37.74 o 
   3   8   0      185.80      166.11      7.97 o 
   4   8   0      241.94      258.11     33.65 o 
   5   8   0      390.70      400.24     27.14 o 
   6   8   0     1344.65     1379.82     50.10 o 
   7   8   0      598.20      676.25     32.55 o 
   8   8   0        4.72       23.47      8.52 o 
   9   8   0      127.04      118.29     27.86 o 
   1   9   0     7281.95     7106.76    160.82 o 
   2   9   0     4966.24     5044.85    206.85 o 
   3   9   0      669.19      696.68     46.01 o 
   4   9   0      690.25      690.37     42.16 o 
   5   9   0     1147.74     1095.38     28.09 o 
   6   9   0       41.10       32.70      8.87 o 
   7   9   0        5.79       -1.69     18.29 o 
   8   9   0       46.77       74.59     20.83 o 
   9   9   0       95.99      112.02     21.89 o 
   0  10   0     4869.72     4302.92    168.08 o 
   1  10   0       58.50       57.69     15.94 o 
   2  10   0      713.24      714.44     50.91 o 
   3  10   0     1572.91     1626.34     95.86 o 
   4  10   0      114.59       98.36     26.80 o 
   5  10   0     1938.23     1913.69     56.38 o 
   6  10   0      243.93      273.46     44.96 o 
   7  10   0      432.32      447.50     31.62 o 
   8  10   0       77.31       37.30     21.70 o 
   1  11   0      287.83      322.51     22.62 o 
   2  11   0      965.14     1053.15     21.30 o 
   3  11   0       39.52       10.28     14.23 o 
   4  11   0      968.76      950.57     25.68 o 
   5  11   0      259.31      234.37     34.61 o 
   6  11   0      116.24      120.14     23.36 o 
   7  11   0      329.45      337.92     25.51 o 
   0  12   0      144.43      143.77     29.82 o 
   1  12   0      345.27      287.55     38.02 o 
   2  12   0       12.81       14.01     16.66 o 
   3  12   0      302.43      304.66     33.82 o 
   4  12   0      228.61      179.85     26.17 o 
   5  12   0        9.61       22.39     16.15 o 
   6  12   0     1506.12     1340.07     70.70 o 
   7  12   0      805.04      797.45     38.02 o 
   1  13   0       97.72       89.09     14.53 o 
   2  13   0      571.35      583.49     55.60 o 
   3  13   0      221.38      209.32     39.26 o 
   4  13   0       18.74       29.65     21.02 o 
   5  13   0      159.95      131.88     35.25 o 
   6  13   0       46.55       35.11     18.04 o 
   0  14   0     1001.57     1058.12     74.82 o 
   1  14   0      823.22      724.93     26.02 o 
   2  14   0      117.19      155.70     29.13 o 
   3  14   0      226.76      217.03     60.44 o 
   4  14   0       48.40       64.53     23.16 o 
   5  14   0       52.49       31.97     11.67 o 
   1  15   0       78.47       89.54     57.28 o 
   2  15   0       68.88       89.73     38.17 o 
   3  15   0       87.85       65.42     22.50 o 
   4  15   0        3.79       10.97     11.87 o 
   0  16   0       46.12       98.18     30.44 o 
   1  16   0       36.79       22.17      9.58 o 
 -10   1   1      146.99      120.21     21.12 o 
  -9   1   1        5.92       14.02      6.13 o 
  -8   1   1       19.65       16.28     11.36 o 
  -7   1   1      269.05      286.63     15.65 o 
  -6   1   1      650.32      695.20     28.76 o 
  -5   1   1      801.52      880.32     32.15 o 
  -4   1   1      605.08      644.08     11.80 o 
  -3   1   1     3501.81     3526.85     70.29 o 
  -2   1   1      791.89      782.33     11.97 o 
  -1   1   1     2703.28     2514.42     31.08 o 
   0   1   1     1099.46      934.46     12.51 o 
   1   1   1     1965.39     1726.04     20.64 o 
   2   1   1       85.01       88.54      6.76 o 
   3   1   1      188.14      193.23      6.81 o 
   4   1   1     1094.11     1142.54     32.04 o 
   5   1   1       40.96       58.53      9.44 o 
   6   1   1       92.95      112.99     17.00 o 
   7   1   1       93.22      115.12     19.44 o 
   8   1   1      380.99      358.27     20.06 o 
   9   1   1      300.80      285.34     36.65 o 
  10   1   1      177.29      144.25     31.36 o 
 -10   2   1       86.99       74.04     16.03 o 
  -9   2   1       21.17       33.28      9.75 o 
  -8   2   1        6.94        2.51      8.29 o 
  -7   2   1      473.62      483.66     18.29 o 
  -6   2   1      306.42      300.22     35.54 o 
  -5   2   1      208.64      226.21     12.52 o 
  -4   2   1      114.76      123.80      6.72 o 
  -3   2   1       88.06       92.25     11.89 o 
  -2   2   1      589.25      584.00     10.32 o 
  -1   2   1      354.82      320.77      6.81 o 
   0   2   1     1391.27     1318.36     14.18 o 
   1   2   1     3479.56     3136.36     54.41 o 
   2   2   1      120.97      150.60      8.28 o 
   3   2   1       12.22        8.72      3.26 o 
   4   2   1     1798.99     1875.96     25.12 o 
   5   2   1      179.71      197.08     10.11 o 
   6   2   1       12.26       22.71      5.45 o 
   7   2   1       78.58       88.57     16.14 o 
   8   2   1       16.22        8.38     11.07 o 
   9   2   1      478.48      476.24     29.51 o 
  10   2   1       56.50       54.37     19.29 o 
 -10   3   1       10.61       17.44     10.42 o 
  -9   3   1        2.82       12.12      9.71 o 
  -8   3   1       39.14       36.73      9.58 o 
  -7   3   1      226.01      231.50     26.98 o 
  -6   3   1      105.14       90.10     14.32 o 
  -5   3   1      119.33      127.91     18.46 o 
  -4   3   1      195.08      182.65      9.56 o 
  -3   3   1      589.98      637.59     11.59 o 
  -2   3   1     4349.81     3986.10     42.57 o 
  -1   3   1        1.23       10.82      3.97 o 
   0   3   1     3641.31     3424.52     37.32 o 
   1   3   1      465.75      417.52     11.14 o 
   2   3   1       31.18       38.36      3.65 o 
   3   3   1       24.49       16.73      3.78 o 
   4   3   1      267.09      308.43     15.89 o 
   5   3   1       87.85      132.72     14.15 o 
   6   3   1      301.41      292.03     11.32 o 
   7   3   1      283.65      301.81     21.47 o 
   8   3   1        3.35        3.83      8.94 o 
   9   3   1       19.47       21.48      7.36 o 
  10   3   1       10.05       13.40     10.82 o 
 -10   4   1        8.16       12.36     12.96 o 
  -9   4   1      254.48      255.55     39.78 o 
  -8   4   1      102.99       80.17     13.40 o 
  -7   4   1       94.65       91.86     25.34 o 
  -6   4   1     2471.04     2644.89     48.92 o 
  -5   4   1     1597.41     1662.20     29.12 o 
  -4   4   1       62.69       78.99      5.92 o 
  -3   4   1      443.61      419.23     11.05 o 
  -2   4   1     1963.51     1999.38     14.45 o 
  -1   4   1      500.72      526.83     13.26 o 
   0   4   1     1605.18     1672.74     21.55 o 
   1   4   1      763.54      742.56     19.14 o 
   2   4   1      696.00      645.37     16.46 o 
   3   4   1     1098.32     1109.19     22.15 o 
   4   4   1     3630.55     4164.08     56.43 o 
   5   4   1       51.90       36.75      8.48 o 
   6   4   1       93.41       88.76     13.29 o 
   7   4   1      381.56      406.45     21.79 o 
   8   4   1      947.11      979.85     25.11 o 
   9   4   1        0.74        7.86      8.96 o 
  10   4   1        4.46       21.47      9.76 o 
 -10   5   1       13.94       19.21     10.99 o 
  -9   5   1      476.83      481.15     34.84 o 
  -8   5   1       57.18       48.09      9.86 o 
  -7   5   1       85.25       86.87     16.15 o 
  -6   5   1      232.75      226.22     17.80 o 
  -5   5   1      821.37      854.16     26.60 o 
  -4   5   1     1401.28     1505.12     36.41 o 
  -3   5   1      173.58      180.85      7.47 o 
  -2   5   1     1092.77     1141.00     23.16 o 
  -1   5   1      326.38      286.71      8.64 o 
   0   5   1      343.81      371.88     13.30 o 
   1   5   1      182.63      166.19     22.54 o 
   2   5   1     2646.47     2491.40     34.61 o 
   3   5   1      489.76      496.49     25.43 o 
   4   5   1      214.97      225.80     11.95 o 
   5   5   1       91.22       77.58     13.65 o 
   6   5   1     1524.18     1583.80     31.25 o 
   7   5   1      226.40      267.80     35.34 o 
   8   5   1        5.35        9.02      9.28 o 
   9   5   1       29.33       20.20     15.62 o 
  10   5   1       10.80       10.39      9.59 o 
 -10   6   1       58.65       41.68     14.17 o 
  -9   6   1        2.87       23.03     12.03 o 
  -8   6   1      618.62      615.01     26.23 o 
  -7   6   1      429.53      394.79     27.28 o 
  -6   6   1       96.54      130.11     15.98 o 
  -5   6   1     4583.63     4769.71     84.17 o 
  -4   6   1     2128.31     2386.91     52.96 o 
  -3   6   1     4824.78     5355.00     63.53 o 
  -2   6   1     2911.97     3139.72     49.72 o 
  -1   6   1     6657.31     7190.61    119.89 o 
   0   6   1      816.71      821.11     28.98 o 
   1   6   1        4.32       14.14     13.15 o 
   2   6   1      674.31      640.88     20.62 o 
   3   6   1     1356.31     1249.11     83.06 o 
   4   6   1     3264.60     3504.88    126.17 o 
   5   6   1      677.59      741.93     34.07 o 
   6   6   1      130.13      142.09     10.38 o 
   7   6   1     1417.11     1469.82     46.13 o 
   8   6   1      229.95      213.49     31.69 o 
   9   6   1       64.58       92.02     21.44 o 
  10   6   1       15.65        8.64      9.90 o 
  -9   7   1      149.95      123.02     22.97 o 
  -8   7   1       55.62       57.04     10.85 o 
  -7   7   1      771.12      757.52     26.56 o 
  -6   7   1       10.92        7.22      5.64 o 
  -5   7   1     1369.82     1400.05     33.51 o 
  -4   7   1     4878.69     4910.45    101.78 o 
  -3   7   1      350.55      425.04     25.54 o 
  -2   7   1      246.54      277.66     14.93 o 
  -1   7   1      412.77      349.36     16.33 o 
   0   7   1     1750.53     1711.75     81.07 o 
   1   7   1      181.88      207.69     45.31 o 
   2   7   1     1341.40     1241.11     39.39 o 
   3   7   1     1080.91     1089.81     40.07 o 
   4   7   1       37.16       36.12     10.59 o 
   5   7   1      293.77      297.33      9.72 o 
   6   7   1     1389.70     1399.68     49.04 o 
   7   7   1        1.16        8.66     10.42 o 
   8   7   1      215.50      194.51     35.95 o 
   9   7   1      293.91      259.30     46.50 o 
  -9   8   1      754.55      687.96     45.49 o 
  -8   8   1     1512.37     1517.38     46.67 o 
  -7   8   1       59.48       30.48     30.06 o 
  -6   8   1       90.46       60.98     16.03 o 
  -5   8   1     1320.98     1277.86     27.57 o 
  -4   8   1       92.32       88.82     19.97 o 
  -3   8   1      101.21      106.28     12.89 o 
  -2   8   1     2115.26     2061.74     41.57 o 
  -1   8   1      113.22      119.20     17.41 o 
   0   8   1       48.14       23.08     11.85 o 
   1   8   1       92.03       49.10     12.25 o 
   2   8   1      607.40      590.51     28.91 o 
   3   8   1       27.06       36.09      8.30 o 
   4   8   1     1095.49      981.13     38.92 o 
   5   8   1       44.46        9.20     35.36 o 
   6   8   1       14.50       10.97     19.24 o 
   7   8   1      131.31      124.22     23.94 o 
   8   8   1       19.41       25.69     15.23 o 
   9   8   1      220.22      216.49     47.51 o 
  -9   9   1      419.18      419.25     30.36 o 
  -8   9   1       13.87       27.41     11.43 o 
  -7   9   1      536.84      532.26     39.08 o 
  -6   9   1      144.36      137.28     27.80 o 
  -5   9   1      323.39      331.08     40.95 o 
  -4   9   1      509.32      508.22     26.31 o 
  -3   9   1      604.21      565.20     23.86 o 
  -2   9   1        3.01       17.68     13.35 o 
  -1   9   1     4594.20     4744.65    109.52 o 
   0   9   1      217.38      222.79     35.27 o 
   1   9   1      526.30      519.04     38.89 o 
   2   9   1      754.19      695.28     41.80 o 
   3   9   1     2303.33     2329.40     63.87 o 
   4   9   1        6.40        8.65     14.70 o 
   5   9   1      854.55      915.15     47.48 o 
   6   9   1     1007.40     1018.74     57.61 o 
   7   9   1       48.72       38.41     11.59 o 
   8   9   1       50.52       53.70     11.53 o 
  -8  10   1      289.92      349.50     48.74 o 
  -7  10   1      164.15      139.07     35.97 o 
  -6  10   1       27.36       24.46     11.61 o 
  -5  10   1       82.13       61.46     21.72 o 
  -4  10   1        7.67        0.80      9.57 o 
  -3  10   1       98.18       93.70     18.16 o 
  -2  10   1     1484.84     1565.27     52.66 o 
  -1  10   1     1983.68     1978.81     49.78 o 
   0  10   1       33.99       43.33     20.26 o 
   1  10   1     3093.40     3025.19     85.97 o 
   2  10   1      194.75      179.03     12.14 o 
   3  10   1     2830.15     2702.41    124.86 o 
   4  10   1     1082.42     1078.77     42.21 o 
   5  10   1     1282.28     1248.71     56.81 o 
   6  10   1       47.05       38.61     15.57 o 
   7  10   1       97.47       96.22     24.24 o 
   8  10   1       84.49      101.41     31.30 o 
  -8  11   1      307.77      246.33     61.91 o 
  -7  11   1      510.17      576.03     91.18 o 
  -6  11   1      622.39      604.68     42.89 o 
  -5  11   1       91.86      112.99     15.83 o 
  -4  11   1      881.86      932.19     27.64 o 
  -3  11   1      789.40      760.82     31.28 o 
  -2  11   1      218.07      231.82     25.09 o 
  -1  11   1     3168.94     3362.55     73.99 o 
   0  11   1     7953.37     8149.78    403.07 o 
   1  11   1      137.76      136.67     25.72 o 
   2  11   1     3079.43     3239.90     90.96 o 
   3  11   1     1463.23     1584.94     54.66 o 
   4  11   1        4.90        7.87     24.72 o 
   5  11   1      799.55      771.04     36.56 o 
   6  11   1      554.64      616.74     52.95 o 
   7  11   1       77.40       61.20     21.10 o 
  -7  12   1        8.81       15.37     12.25 o 
  -6  12   1       58.55       63.19     22.65 o 
  -5  12   1      545.61      810.60    223.43 o 
  -4  12   1       46.49       31.03     10.78 o 
  -3  12   1     1909.27     1876.76     43.71 o 
  -2  12   1      313.84      325.24     33.22 o 
  -1  12   1        3.47        4.01      5.57 o 
   0  12   1      122.88      119.15     19.91 o 
   1  12   1     1233.13     1223.58     36.51 o 
   2  12   1     1531.78     1596.09     86.17 o 
   3  12   1       53.57       27.24     26.45 o 
   4  12   1       16.44       20.08     14.48 o 
   5  12   1      515.23      469.09     81.17 o 
   6  12   1      181.62      157.63     33.05 o 
   7  12   1      101.18       94.59     26.66 o 
  -6  13   1       74.61       64.22     21.75 o 
  -5  13   1      114.82      110.61     18.77 o 
  -4  13   1     1511.50     1610.15    109.76 o 
  -3  13   1      545.49      518.07     32.64 o 
  -2  13   1      359.98      396.48     18.45 o 
  -1  13   1     1224.79     1201.70     51.90 o 
   0  13   1      343.57      353.67     29.50 o 
   1  13   1     1788.63     1858.08     55.18 o 
   2  13   1       29.27       11.94     14.03 o 
   3  13   1      448.24      531.44     49.12 o 
   4  13   1       99.38       99.30     22.41 o 
   5  13   1      183.04      170.79     37.71 o 
   6  13   1      502.18      521.70     76.37 o 
  -5  14   1      517.24      491.34     37.31 o 
  -4  14   1      116.83      109.19     32.88 o 
  -3  14   1      223.23      205.84     37.85 o 
  -2  14   1      844.30      850.84     95.92 o 
  -1  14   1        2.82       11.96     11.13 o 
   0  14   1        3.03        9.74      8.30 o 
   1  14   1      972.16      971.52     48.30 o 
   2  14   1      180.24      184.17     31.03 o 
   3  14   1      259.58      303.69     60.50 o 
   4  14   1      774.04      821.89     48.47 o 
   5  14   1      445.94      368.04     80.72 o 
  -4  15   1      724.63      867.25     70.21 o 
  -3  15   1      209.38      248.85     48.28 o 
  -2  15   1       60.93       47.74     24.36 o 
  -1  15   1     1067.09     1105.58     51.54 o 
   0  15   1      932.44      987.90     37.73 o 
   1  15   1       98.43      102.01     25.11 o 
   2  15   1      242.79      229.16     30.17 o 
   3  15   1      283.43      331.39     68.88 o 
  -1  16   1      560.08      597.24    123.92 o 
   0  16   1      243.70      169.87     28.73 o 
   1  16   1      320.81      281.24     54.85 o 
 -11   0   2      262.55      216.08     65.50 o 
 -10   0   2      242.80      225.57     40.17 o 
  -9   0   2       23.05       17.31     16.12 o 
  -8   0   2     1881.68     2030.36     78.55 o 
  -7   0   2      148.71      135.97     23.03 o 
  -6   0   2     4709.34     5328.59    422.37 o 
  -5   0   2     1181.62     1263.97     73.68 o 
  -4   0   2     1386.12     1334.59     31.51 o 
  -3   0   2      194.34      268.00      9.02 o 
  -2   0   2     3807.03     3423.70     69.80 o 
   1   0   2        4.30        1.92     15.16 o 
   3   0   2    21007.85    18795.44    244.63 o 
   4   0   2     4546.12     4259.01    106.96 o 
   5   0   2     3391.77     3214.38     65.42 o 
   6   0   2     3756.71     3801.61    144.74 o 
   7   0   2       82.34       50.72     16.67 o 
   8   0   2     1720.15     1902.97     66.63 o 
   9   0   2        4.42       28.45     12.13 o 
  10   0   2       47.53       35.63     34.21 o 
 -11   1   2      218.26      159.81     43.24 o 
 -10   1   2      236.19      200.20     33.22 o 
  -9   1   2      373.35      399.69     48.07 o 
  -8   1   2      149.38      165.96     24.19 o 
  -7   1   2       87.92       72.72     15.37 o 
  -6   1   2     2792.75     2691.57     61.75 o 
  -5   1   2     4068.76     4132.29    110.55 o 
  -4   1   2       29.08       27.44      3.37 o 
  -3   1   2     6518.00     5821.52     45.67 o 
  -2   1   2     2428.74     2377.65     36.30 o 
  -1   1   2     2789.25     2427.85     19.79 o 
   0   1   2    16838.54    14328.17    138.94 o 
   1   1   2    24285.89    20179.46    284.04 o 
   2   1   2    13168.82    11749.02    140.51 o 
   3   1   2       62.43       46.03      5.91 o 
   4   1   2    10747.90     9840.73    139.78 o 
   5   1   2       17.85       25.70      3.93 o 
   6   1   2        7.50        5.07      4.52 o 
   7   1   2      969.44      994.26     36.58 o 
   8   1   2       61.08       40.76      9.94 o 
   9   1   2      270.49      296.35     29.57 o 
  10   1   2      354.26      363.46    102.04 o 
 -10   2   2      977.99     1024.56     45.13 o 
  -9   2   2      411.66      372.22     43.52 o 
  -8   2   2      568.81      496.45     17.18 o 
  -7   2   2     3878.52     3868.96    114.61 o 
  -6   2   2     5026.80     5161.78    100.91 o 
  -5   2   2     1272.46     1218.07     34.05 o 
  -4   2   2      905.97      817.92     14.79 o 
  -3   2   2       18.12       31.00      4.34 o 
  -2   2   2    19113.62    17217.77    160.72 o 
  -1   2   2    17147.47    14202.28    125.55 o 
   0   2   2      116.08      105.49      8.01 o 
   1   2   2        6.35        4.91      5.17 o 
   2   2   2      138.37      114.87      8.97 o 
   3   2   2     7230.23     6664.31    134.34 o 
   4   2   2      234.81      284.98     10.50 o 
   5   2   2     8685.92     8536.81    221.16 o 
   6   2   2     1665.18     1803.83     36.13 o 
   7   2   2       35.52       34.66      8.58 o 
   8   2   2      553.20      569.78     35.71 o 
   9   2   2     1674.29     1781.65     82.35 o 
  10   2   2       74.45       53.68     20.91 o 
 -10   3   2      149.50      135.57     22.03 o 
  -9   3   2     1207.68     1270.90     50.03 o 
  -8   3   2      772.63      736.93     36.26 o 
  -7   3   2       78.85       68.37     12.49 o 
  -6   3   2     5307.21     5375.85    109.06 o 
  -5   3   2     4085.12     4240.40     57.64 o 
  -4   3   2       56.58       76.33      7.72 o 
  -3   3   2     1153.81     1085.35     17.94 o 
  -2   3   2       55.40       60.31      6.37 o 
  -1   3   2     1430.50     1571.35     18.00 o 
   0   3   2       48.34       74.15     12.14 o 
   1   3   2    16678.59    14300.74    221.08 o 
   2   3   2      319.41      321.27     12.25 o 
   3   3   2        8.56        8.90      2.74 o 
   4   3   2    10983.92    10591.57    270.46 o 
   5   3   2      778.25      802.19     24.82 o 
   6   3   2      538.14      549.44     17.38 o 
   7   3   2     1160.99     1203.11     54.44 o 
   8   3   2        7.87        5.39      9.35 o 
   9   3   2        1.52       14.94      8.04 o 
  10   3   2     1001.94      906.70     82.63 o 
 -10   4   2       91.67       69.33     17.34 o 
  -9   4   2      294.21      325.87     46.05 o 
  -8   4   2      708.89      742.21     73.85 o 
  -7   4   2     2897.53     3041.38     57.92 o 
  -6   4   2     1744.67     1755.22     35.13 o 
  -5   4   2     1731.18     1742.94     28.93 o 
  -4   4   2     6947.66     6844.69    126.05 o 
  -3   4   2       87.68       74.84      5.87 o 
  -2   4   2     1851.60     1903.59     16.10 o 
  -1   4   2      528.71      497.51     12.93 o 
   0   4   2     7374.26     6630.31     59.60 o 
   1   4   2      160.07      145.74     17.70 o 
   2   4   2     1522.82     1403.06     40.46 o 
   3   4   2      168.91      162.60     16.59 o 
   4   4   2       30.45       22.94      5.29 o 
   5   4   2     5005.13     4892.05     68.59 o 
   6   4   2     4110.24     4214.22     75.78 o 
   7   4   2      319.75      301.83     12.76 o 
   8   4   2      154.32      225.80     30.78 o 
   9   4   2      465.09      433.05     76.13 o 
  10   4   2        3.81       13.24     10.95 o 
 -10   5   2       23.86       28.36     10.29 o 
  -9   5   2      292.01      251.66     42.74 o 
  -8   5   2      743.52      728.42     43.30 o 
  -7   5   2       59.12       68.02     14.11 o 
  -6   5   2     5421.22     5562.29    106.02 o 
  -5   5   2     3165.68     3155.83     46.81 o 
  -4   5   2      294.09      267.40     20.19 o 
  -3   5   2    13091.06    12711.63    127.56 o 
  -2   5   2     7962.54     8146.60     77.33 o 
  -1   5   2      235.70      300.54      8.69 o 
   0   5   2      800.18      685.20     26.39 o 
   1   5   2       15.61       29.31      8.39 o 
   2   5   2       10.13        7.16      3.78 o 
   3   5   2     1406.14     1335.28     41.88 o 
   4   5   2     3826.03     3894.39     59.81 o 
   5   5   2     1306.99     1426.01     30.62 o 
   6   5   2     1520.00     1514.74     30.59 o 
   7   5   2     3198.22     3460.56     79.31 o 
   8   5   2        7.35        6.08      8.29 o 
   9   5   2      174.84      155.16     29.40 o 
  10   5   2      894.86      907.90     47.59 o 
 -10   6   2       92.39      114.49     20.27 o 
  -9   6   2      250.66      255.68     38.71 o 
  -8   6   2     1147.65     1265.14     36.79 o 
  -7   6   2     1528.74     1483.33     40.02 o 
  -6   6   2      362.02      348.99     23.30 o 
  -5   6   2     1226.89     1167.89     33.90 o 
  -4   6   2     3722.13     3658.83     55.71 o 
  -3   6   2      500.46      474.06     14.28 o 
  -2   6   2      346.07      297.12     27.11 o 
  -1   6   2     3422.32     3317.45     60.96 o 
   0   6   2      460.75      435.70     26.19 o 
   1   6   2     1199.90     1292.66     38.48 o 
   2   6   2      190.03      144.18      8.10 o 
   3   6   2      374.18      306.75     45.15 o 
   4   6   2      793.11      756.57     29.99 o 
   5   6   2     3394.44     3597.68    103.50 o 
   6   6   2     1316.02     1208.40     31.40 o 
   7   6   2       68.06       90.64     13.96 o 
   8   6   2       42.87       44.59     10.66 o 
   9   6   2      210.44      174.20     26.59 o 
  -9   7   2     1335.99     1473.43     71.08 o 
  -8   7   2      200.98      211.72     34.30 o 
  -7   7   2       37.43       23.85     10.00 o 
  -6   7   2     2638.89     2669.89     69.87 o 
  -5   7   2      402.43      359.94     15.02 o 
  -4   7   2      164.13      185.68     19.79 o 
  -3   7   2     1253.73     1091.16     49.71 o 
  -2   7   2      542.59      458.81     20.33 o 
  -1   7   2      391.69      465.61     23.18 o 
   0   7   2     1569.03     1632.90     63.89 o 
   1   7   2     4472.01     4390.16     86.96 o 
   2   7   2     1166.67     1263.03     44.70 o 
   3   7   2     1091.25     1062.10     50.45 o 
   4   7   2     3298.14     3174.09     84.40 o 
   5   7   2      199.85      262.12     41.31 o 
   6   7   2      393.43      441.44     20.83 o 
   7   7   2     1543.85     1496.89     84.98 o 
   8   7   2      385.55      408.19     29.39 o 
   9   7   2      126.42      119.36     33.27 o 
  -9   8   2       35.58       44.28     12.85 o 
  -8   8   2        2.55        5.37      6.96 o 
  -7   8   2       72.35       67.75     12.69 o 
  -6   8   2      301.32      333.34     21.14 o 
  -5   8   2     3478.10     3562.46     68.37 o 
  -4   8   2     2634.96     2521.14     52.00 o 
  -3   8   2     1995.95     2090.33     45.72 o 
  -2   8   2       16.10        7.39     11.10 o 
  -1   8   2     2959.24     3024.39     55.21 o 
   0   8   2     1941.80     1946.28    112.93 o 
   1   8   2      825.52      849.15     47.71 o 
   2   8   2      539.60      549.19     32.43 o 
   3   8   2     1699.63     1712.52     65.02 o 
   4   8   2      333.05      355.32     52.08 o 
   5   8   2     1247.15     1306.28     69.67 o 
   6   8   2      287.69      290.45     49.42 o 
   7   8   2       22.92       37.56     11.01 o 
   8   8   2      186.22      160.49     25.78 o 
   9   8   2       31.07       33.53      9.34 o 
  -9   9   2       18.11       39.26     16.04 o 
  -8   9   2        1.94        9.15     11.18 o 
  -7   9   2      141.64      117.39     24.31 o 
  -6   9   2      526.97      565.71     29.49 o 
  -5   9   2     3041.71     3220.48    173.67 o 
  -4   9   2        1.73       13.59     11.36 o 
  -3   9   2     1741.55     1810.79     39.59 o 
  -2   9   2     1935.50     2123.31     53.55 o 
  -1   9   2      262.60      306.28     41.03 o 
   0   9   2      652.36      754.51     46.64 o 
   1   9   2     2694.92     2603.77     79.31 o 
   2   9   2       48.09       60.59     14.82 o 
   3   9   2     1617.07     1584.48     70.63 o 
   4   9   2     4812.50     4910.55     99.99 o 
   5   9   2      125.82      134.01     24.19 o 
   6   9   2      582.49      560.33     28.59 o 
   7   9   2     1222.66     1373.11     59.25 o 
   8   9   2      243.75      218.09     53.67 o 
  -8  10   2       80.90       80.39     17.03 o 
  -7  10   2       30.57       18.66     10.17 o 
  -6  10   2      140.79      138.78     36.95 o 
  -5  10   2      122.74      122.47     21.98 o 
  -4  10   2     1623.22     1689.97     50.69 o 
  -3  10   2       10.81       16.03     10.65 o 
  -2  10   2       68.74       87.45     13.87 o 
  -1  10   2     2370.43     2436.95     58.98 o 
   0  10   2     2666.52     2738.05     66.01 o 
   1  10   2       39.78       51.08     27.25 o 
   2  10   2     3631.58     3626.99    122.09 o 
   3  10   2     3067.32     3041.25     83.71 o 
   4  10   2      219.94      224.96     36.72 o 
   5  10   2      280.46      304.36     50.42 o 
   6  10   2      752.77      763.00     51.55 o 
   7  10   2      168.87      155.54     33.70 o 
   8  10   2       72.18       62.18     19.29 o 
  -8  11   2      734.66      773.48     40.25 o 
  -7  11   2       37.74       30.22     16.00 o 
  -6  11   2      255.60      247.19     44.39 o 
  -5  11   2      911.60      878.80     26.48 o 
  -4  11   2       25.67       13.92      6.95 o 
  -3  11   2       28.60       23.56     12.00 o 
  -2  11   2      101.74      102.02     19.36 o 
  -1  11   2       90.15       81.15     17.98 o 
   0  11   2     1252.41     1207.18     62.51 o 
   1  11   2     1280.27     1208.31     39.04 o 
   2  11   2      252.05      226.50     25.75 o 
   3  11   2       41.74       39.53     11.20 o 
   4  11   2      569.23      574.13     27.68 o 
   5  11   2      260.01      278.31     48.01 o 
   6  11   2      680.82      647.34     56.78 o 
   7  11   2      995.52     1130.79     94.02 o 
  -7  12   2     1331.38     1213.11     58.98 o 
  -6  12   2       48.29       55.92     21.24 o 
  -5  12   2      718.29      706.48     46.33 o 
  -4  12   2     1225.37     1249.93     47.42 o 
  -3  12   2      274.92      264.14     30.38 o 
  -2  12   2       55.03       59.97     13.96 o 
  -1  12   2       49.46       62.47     14.26 o 
   0  12   2       50.18       33.88     11.79 o 
   1  12   2      246.51      222.04     30.39 o 
   2  12   2       36.99       36.73      8.52 o 
   3  12   2       25.12        2.95     27.19 o 
   4  12   2      255.57      257.91     49.81 o 
   5  12   2      704.73      791.17     56.86 o 
   6  12   2      454.68      470.12     54.57 o 
   7  12   2        9.24        9.97     12.74 o 
  -6  13   2      778.90      793.35     40.93 o 
  -5  13   2       79.20       58.48     15.32 o 
  -4  13   2      224.15      193.43     35.48 o 
  -3  13   2      395.24      417.69     30.17 o 
  -2  13   2      206.08      263.74     44.41 o 
  -1  13   2        9.63       12.69     10.82 o 
   0  13   2        7.97       11.41     10.62 o 
   1  13   2      143.16      130.12     20.96 o 
   2  13   2       42.21       34.64     16.48 o 
   3  13   2       33.19       42.39     24.56 o 
   4  13   2       48.01       37.88     18.48 o 
   5  13   2       28.43       27.91     12.76 o 
   6  13   2      185.86      117.56     29.23 o 
  -5  14   2       26.51       21.30     13.45 o 
  -4  14   2       83.04       98.03     24.86 o 
  -3  14   2       46.30       27.82     14.89 o 
  -2  14   2      878.73      874.80     31.23 o 
  -1  14   2      243.50      228.67     30.55 o 
   0  14   2      173.20      186.02     25.70 o 
   1  14   2       82.11       66.80     15.89 o 
   2  14   2      502.86      521.93     44.01 o 
   3  14   2      565.86      448.11     87.92 o 
   4  14   2       15.17       40.52     11.53 o 
   5  14   2      166.60      163.78     26.30 o 
  -4  15   2       83.64       68.55     14.96 o 
  -3  15   2      139.47      115.45     24.65 o 
  -2  15   2      160.31      140.57     24.39 o 
  -1  15   2      195.71      171.37     27.02 o 
   0  15   2       15.71       20.17      6.10 o 
   1  15   2        9.21       21.53      9.15 o 
   2  15   2      201.77      210.16     38.07 o 
   3  15   2       72.40       81.31     24.43 o 
  -1  16   2       85.07      101.24     28.30 o 
   0  16   2       22.44       19.90     10.83 o 
 -11   1   3       16.79       27.58     10.89 o 
 -10   1   3      137.00      113.93     21.19 o 
  -9   1   3        1.75        3.26     13.70 o 
  -8   1   3       85.23       84.34     16.04 o 
  -7   1   3      461.42      489.26     26.05 o 
  -6   1   3      183.19      190.04     26.44 o 
  -5   1   3     1205.99     1277.67     35.21 o 
  -4   1   3        3.81        5.04      2.63 o 
  -3   1   3      343.54      354.67      7.38 o 
  -2   1   3    12251.57    11164.20    124.03 o 
  -1   1   3     8425.20     7246.32     54.00 o 
   0   1   3     1482.97     1418.98     19.34 o 
   1   1   3      534.39      528.87     12.33 o 
   2   1   3    47360.30    43787.14    121.50 o 
   3   1   3      472.84      540.43     11.06 o 
   4   1   3      788.29      801.08     22.47 o 
   5   1   3     2015.52     2078.63     29.55 o 
   6   1   3       74.33       59.97      9.70 o 
   7   1   3        2.01       11.23      4.70 o 
   8   1   3      784.15      743.34     29.60 o 
   9   1   3        3.80       20.61      8.75 o 
  10   1   3        8.67       22.26     15.73 o 
 -11   2   3      295.52      248.89     41.07 o 
 -10   2   3        4.99       13.47     13.14 o 
  -9   2   3        4.10       18.64      9.34 o 
  -8   2   3       70.38       68.75     12.75 o 
  -7   2   3       17.80       13.99     10.96 o 
  -6   2   3     1494.80     1574.05     46.65 o 
  -5   2   3      190.54      234.64     25.32 o 
  -4   2   3     3170.92     3310.20     34.42 o 
  -3   2   3     1226.00     1258.81     12.24 o 
  -2   2   3     2371.55     2428.34     31.30 o 
  -1   2   3     9028.52     8357.02    103.46 o 
   0   2   3       43.85       32.23      4.22 o 
   1   2   3     3518.14     3157.77     53.23 o 
   2   2   3      412.82      370.52      9.08 o 
   3   2   3    11973.04    11675.77     66.88 o 
   4   2   3      299.83      300.18     12.41 o 
   5   2   3      181.20      198.47     13.41 o 
   6   2   3      109.13      109.20     13.87 o 
   7   2   3      383.16      385.16      9.66 o 
   8   2   3       95.16       97.97     13.79 o 
   9   2   3      126.50      101.62     19.53 o 
  10   2   3        0.21       37.82     16.89 o 
 -10   3   3      526.91      426.59     47.76 o 
  -9   3   3        1.82        8.05      7.42 o 
  -8   3   3       20.47       21.56     10.19 o 
  -7   3   3       94.66      114.71     19.34 o 
  -6   3   3      441.35      535.81     24.09 o 
  -5   3   3     1158.81     1223.86     38.42 o 
  -4   3   3     2058.67     1999.65     17.53 o 
  -3   3   3      421.59      424.60      9.81 o 
  -2   3   3       49.66       56.45      6.71 o 
  -1   3   3     3328.48     3173.98     36.73 o 
   0   3   3     6647.81     6366.70     49.65 o 
   1   3   3     6646.68     6654.54    137.88 o 
   2   3   3      594.85      665.34     16.00 o 
   3   3   3     5406.82     5491.34     84.94 o 
   4   3   3        0.23        2.04      3.90 o 
   5   3   3        5.54        8.34      4.31 o 
   6   3   3      157.40      147.62      9.94 o 
   7   3   3       17.36       10.97      8.09 o 
   8   3   3        0.72       14.05      7.25 o 
   9   3   3      109.11      103.31     24.45 o 
  10   3   3        0.42      -12.85     27.32 o 
 -10   4   3       54.67       43.94     10.72 o 
  -9   4   3      449.68      509.35     37.64 o 
  -8   4   3       40.99       45.45     10.76 o 
  -7   4   3      394.03      432.29     25.25 o 
  -6   4   3      299.54      364.04     16.66 o 
  -5   4   3        0.34        4.68      3.53 o 
  -4   4   3      283.30      281.45     10.35 o 
  -3   4   3     1383.43     1164.99     18.80 o 
  -2   4   3     2650.81     2783.51     26.23 o 
  -1   4   3      129.79      128.75     13.00 o 
   0   4   3     5576.36     5536.44    107.53 o 
   1   4   3      419.42      418.56     13.78 o 
   2   4   3     1374.42     1412.50     29.97 o 
   3   4   3      833.77      895.02     32.60 o 
   4   4   3        0.82       11.09      7.54 o 
   5   4   3       32.42       26.66      5.56 o 
   6   4   3       12.55        6.27      4.29 o 
   7   4   3      219.17      228.90     23.44 o 
   8   4   3        2.57       10.25     11.07 o 
   9   4   3       62.81       66.57     13.78 o 
  10   4   3      170.16      156.28     37.42 o 
 -10   5   3        2.31        6.80     10.02 o 
  -9   5   3       57.66       58.12     13.15 o 
  -8   5   3      406.50      501.14     40.15 o 
  -7   5   3      176.33      190.61     24.30 o 
  -6   5   3      190.85      218.02     32.98 o 
  -5   5   3      908.68     1048.09     25.00 o 
  -4   5   3     5426.01     5657.98     69.98 o 
  -3   5   3     1716.88     1917.17     40.80 o 
  -2   5   3      161.89      201.74      8.35 o 
  -1   5   3     8429.68     8093.73     75.94 o 
   0   5   3      349.59      349.75     14.63 o 
   1   5   3     1868.42     1988.96     38.66 o 
   2   5   3     1860.32     2012.72     57.42 o 
   3   5   3      667.11      737.57     27.87 o 
   4   5   3        5.61        8.44      6.75 o 
   5   5   3      691.97      695.07     17.96 o 
   6   5   3       43.06       39.90      7.00 o 
   7   5   3      317.45      277.56     23.01 o 
   8   5   3      309.26      311.00     22.46 o 
   9   5   3        0.47        3.48     13.40 o 
 -10   6   3      374.87      274.14     42.97 o 
  -9   6   3       53.54       41.40      9.65 o 
  -8   6   3        0.42        5.21     11.58 o 
  -7   6   3      252.76      238.95     34.48 o 
  -6   6   3       50.49       56.72     10.92 o 
  -5   6   3      102.99       99.36     16.05 o 
  -4   6   3      620.02      692.28     23.84 o 
  -3   6   3     1623.59     1675.93     33.81 o 
  -2   6   3     3522.48     4063.28     72.09 o 
  -1   6   3      876.27      885.46     26.19 o 
   0   6   3     5217.61     5234.30    106.87 o 
   1   6   3      214.29      224.43     44.21 o 
   2   6   3      806.59      856.02     37.79 o 
   3   6   3      975.91      971.50     40.14 o 
   4   6   3      285.13      287.37     34.77 o 
   5   6   3      592.19      557.57     40.60 o 
   6   6   3     2878.27     2928.09     82.74 o 
   7   6   3     1246.53     1294.96     41.78 o 
   8   6   3      143.03      124.07     26.32 o 
   9   6   3      168.27      125.17     28.28 o 
 -10   7   3        7.76       21.05      9.13 o 
  -9   7   3       17.67       20.47      9.72 o 
  -8   7   3     1589.30     1668.47     65.42 o 
  -7   7   3       24.03       15.51     15.49 o 
  -6   7   3     1309.61     1262.80     35.56 o 
  -5   7   3      491.81      487.58     17.53 o 
  -4   7   3     1836.55     1751.83     33.31 o 
  -3   7   3        0.36        4.18     11.40 o 
  -2   7   3      309.55      307.25     18.10 o 
  -1   7   3     5993.28     6257.75     94.30 o 
   0   7   3     2071.78     2149.53     39.00 o 
   1   7   3     2144.47     2502.22     63.50 o 
   2   7   3       66.97       54.93      9.61 o 
   3   7   3      344.32      397.08     29.45 o 
   4   7   3     2304.64     2404.03     57.95 o 
   5   7   3      579.85      613.35     49.08 o 
   6   7   3     1165.48     1304.47     46.77 o 
   7   7   3      244.22      220.30     33.86 o 
   8   7   3      230.91      216.36     38.64 o 
   9   7   3        3.51       11.57     14.87 o 
  -9   8   3      535.71      521.49     29.89 o 
  -8   8   3       44.19       25.21     17.05 o 
  -7   8   3      337.96      354.09     25.42 o 
  -6   8   3      148.83      172.32     25.28 o 
  -5   8   3     2828.41     2859.79     60.52 o 
  -4   8   3        5.63       16.36      9.94 o 
  -3   8   3     2616.91     2554.85     52.90 o 
  -2   8   3      107.98       93.11     13.91 o 
  -1   8   3        1.10       -3.94      5.72 o 
   0   8   3       31.38       21.29      5.75 o 
   1   8   3      439.32      477.94     53.51 o 
   2   8   3      125.13      121.86      9.90 o 
   3   8   3     3064.32     2987.93     89.01 o 
   4   8   3       10.11       29.36     16.53 o 
   5   8   3       22.65        5.41     24.65 o 
   6   8   3      369.46      382.20     55.89 o 
   7   8   3      151.85      199.23     28.71 o 
   8   8   3       12.94       -4.31     16.15 o 
   9   8   3      160.07      109.64     32.62 o 
  -9   9   3      160.14      126.87     23.75 o 
  -8   9   3      882.80      869.07     39.61 o 
  -7   9   3      520.55      521.81     19.43 o 
  -6   9   3      412.23      370.65     20.70 o 
  -5   9   3      262.71      252.18     39.43 o 
  -4   9   3      351.98      345.03     20.82 o 
  -3   9   3      311.30      334.38     20.96 o 
  -2   9   3     4669.15     5126.21    100.75 o 
  -1   9   3      719.16      651.23     38.52 o 
   0   9   3      652.33      639.11     26.99 o 
   1   9   3       31.43       60.74     24.81 o 
   2   9   3     2470.94     2610.53     61.17 o 
   3   9   3       49.72       50.80     25.70 o 
   4   9   3      951.76     1015.17     72.01 o 
   5   9   3     1453.88     1560.51     51.81 o 
   6   9   3      886.33      895.07     25.79 o 
   7   9   3        4.93        8.78      9.38 o 
   8   9   3       77.44       89.04     23.68 o 
  -8  10   3       80.81       77.06     24.30 o 
  -7  10   3      117.85      113.18     22.23 o 
  -6  10   3       72.95       90.67     15.10 o 
  -5  10   3      199.57      169.93     26.57 o 
  -4  10   3       55.70       44.62     11.13 o 
  -3  10   3      490.85      533.62     35.33 o 
  -2  10   3       90.15      126.03     16.19 o 
  -1  10   3      164.12      194.79     25.87 o 
   0  10   3     1537.91     1456.94     44.84 o 
   1  10   3     4194.59     4214.40    113.85 o 
   2  10   3        6.85        2.80     16.07 o 
   3  10   3     6400.54     6829.75    235.89 o 
   4  10   3      315.92      290.48     64.81 o 
   5  10   3     1072.34     1091.65     52.17 o 
   6  10   3        2.38       25.96     14.38 o 
   7  10   3      271.17      240.49     48.06 o 
   8  10   3      216.67      156.82     39.17 o 
  -8  11   3      501.59      518.58     38.90 o 
  -7  11   3      581.73      571.34     22.86 o 
  -6  11   3       44.25       28.59     26.51 o 
  -5  11   3       13.87       23.45     11.85 o 
  -4  11   3        4.98       10.28      9.71 o 
  -3  11   3      766.59      728.79     32.10 o 
  -2  11   3     2883.52     2835.59     70.55 o 
  -1  11   3     1639.06     1557.35     49.03 o 
   0  11   3      185.81      186.03     32.74 o 
   1  11   3      561.42      615.23     94.42 o 
   2  11   3     9712.83    10670.11    489.89 o 
   3  11   3      893.25      909.76     47.17 o 
   4  11   3      417.43      369.85     83.75 o 
   5  11   3      656.65      688.56     97.59 o 
   6  11   3     1516.55     1429.65     93.32 o 
   7  11   3       19.70       21.59     12.78 o 
  -7  12   3      414.73      470.80     86.91 o 
  -6  12   3      819.21      777.11     53.40 o 
  -5  12   3      963.01      985.81     49.69 o 
  -4  12   3       35.76       44.34      9.13 o 
  -3  12   3      928.08      957.66     22.58 o 
  -2  12   3      463.97      513.65     37.08 o 
  -1  12   3      165.21      201.17     25.70 o 
   0  12   3      555.51      601.30     38.35 o 
   1  12   3        5.99       22.31     12.44 o 
   2  12   3       51.90       35.87     11.52 o 
   3  12   3     1077.77     1073.34     40.87 o 
   4  12   3      146.59      159.62     45.65 o 
   5  12   3      592.55      550.08     82.75 o 
   6  12   3      129.33      127.17     34.47 o 
  -6  13   3       90.75       71.96     27.78 o 
  -5  13   3      257.94      261.35     43.66 o 
  -4  13   3      360.34      345.57     57.45 o 
  -3  13   3       55.55       53.45     10.12 o 
  -2  13   3     1299.87     1231.04     48.26 o 
  -1  13   3      901.28      949.81     32.89 o 
   0  13   3       15.28       22.20     19.80 o 
   1  13   3       68.92       83.75     15.33 o 
   2  13   3       61.77       73.49     22.17 o 
   3  13   3      101.11       86.86     37.83 o 
   4  13   3        1.56       24.52     12.89 o 
   5  13   3      920.26      968.23     33.94 o 
  -5  14   3     1121.81     1258.31     56.89 o 
  -4  14   3      101.12       77.62     20.58 o 
  -3  14   3     1539.47     1672.89     96.51 o 
  -2  14   3      260.60      260.02     35.57 o 
  -1  14   3       69.75       39.98     17.22 o 
   0  14   3      378.90      371.28     23.31 o 
   1  14   3      151.19      167.21     31.19 o 
   2  14   3       11.96       54.70     28.07 o 
   3  14   3      608.80      597.31     51.11 o 
   4  14   3      297.79      256.16     50.11 o 
  -3  15   3       40.07       33.96     22.50 o 
  -2  15   3     1452.46     1466.11     42.83 o 
  -1  15   3     1163.84     1299.15     45.23 o 
   0  15   3      200.52      180.46     39.16 o 
   1  15   3      397.55      404.26     29.90 o 
   2  15   3     1031.14     1020.12     46.82 o 
   3  15   3       70.64      104.76     20.54 o 
 -11   0   4       89.12       88.05     34.79 o 
 -10   0   4       11.12       29.67     11.14 o 
  -9   0   4     1695.53     1679.05    130.47 o 
  -8   0   4     2039.18     2146.46     76.16 o 
  -7   0   4     2192.45     2244.67     76.44 o 
  -6   0   4       99.41      104.99     25.64 o 
  -5   0   4       23.76       11.38      6.49 o 
  -4   0   4     3129.36     3487.05     77.17 o 
  -3   0   4     1373.54     1548.02     31.91 o 
  -2   0   4    14000.64    12665.42    196.81 o 
  -1   0   4      371.91      434.73     14.03 o 
   0   0   4      657.39      592.94     11.74 o 
   1   0   4    17796.25    16022.34    282.40 o 
   2   0   4    48014.88    41577.10    119.27 o 
   3   0   4     2797.35     2943.81     39.61 o 
   4   0   4     6008.79     6333.28    272.17 o 
   5   0   4     4493.73     4181.99     86.63 o 
   6   0   4       43.24       41.46     13.21 o 
   7   0   4      769.70      783.45     22.85 o 
   8   0   4     4393.52     4594.88    151.29 o 
   9   0   4        6.98       -7.05     36.87 o 
  10   0   4      320.57      353.05    151.13 o 
 -11   1   4      173.61      149.01     31.83 o 
 -10   1   4      927.46      987.20     41.64 o 
  -9   1   4     1464.81     1432.92     45.29 o 
  -8   1   4      116.89      153.45     21.08 o 
  -7   1   4      300.94      309.96     45.70 o 
  -6   1   4     3897.08     3641.79    103.05 o 
  -5   1   4      458.35      403.97     23.96 o 
  -4   1   4       21.24       55.75      9.10 o 
  -3   1   4     2018.25     1880.54     13.84 o 
  -1   1   4     5554.82     5404.34     35.00 o 
   0   1   4     3225.89     3118.82     16.36 o 
   1   1   4       14.79       34.58      3.61 o 
   2   1   4    20830.37    20168.33    257.08 o 
   3   1   4    22954.03    21941.00    499.23 o 
   4   1   4     5031.98     5361.68     78.62 o 
   5   1   4      214.40      229.76     15.61 o 
   6   1   4     1142.87     1082.81     22.73 o 
   7   1   4      799.95      793.23     15.67 o 
   8   1   4      111.98      130.58     19.57 o 
   9   1   4     1334.19     1358.74     70.40 o 
  10   1   4      155.48      112.65     35.99 o 
 -11   2   4      228.23      175.33     33.82 o 
 -10   2   4        9.59       14.28      8.18 o 
  -9   2   4      566.16      547.09     22.93 o 
  -8   2   4     1943.29     1974.11     48.37 o 
  -7   2   4      637.65      609.24     20.43 o 
  -6   2   4      340.78      359.25     25.40 o 
  -5   2   4     2263.06     2165.35     46.41 o 
  -4   2   4     1083.46     1076.02     20.24 o 
  -3   2   4      371.61      422.40      8.72 o 
  -1   2   4     7071.97     6709.84     54.87 o 
   0   2   4     1203.71     1210.10     14.20 o 
   1   2   4     7203.04     6705.39     75.98 o 
   2   2   4        9.28       19.66      5.06 o 
   3   2   4      925.05     1027.09     35.10 o 
   4   2   4     1756.65     1735.56     39.88 o 
   5   2   4     4351.76     4715.96     60.79 o 
   6   2   4       39.56       40.99      8.02 o 
   7   2   4       54.01       59.11     14.84 o 
   8   2   4     1534.86     1566.46     66.70 o 
   9   2   4        8.99       -3.89     12.56 o 
  10   2   4      439.69      305.91     90.70 o 
 -10   3   4      601.28      560.41     25.28 o 
  -9   3   4     1706.67     1742.13     53.55 o 
  -8   3   4       12.73       20.47      9.27 o 
  -7   3   4     2781.60     2805.74     92.73 o 
  -6   3   4      657.34      611.42     22.06 o 
  -5   3   4      103.48       82.00      9.89 o 
  -4   3   4     1027.47      983.13     22.08 o 
  -3   3   4    15007.54    13316.46    106.97 o 
  -2   3   4     1638.20     1711.22     17.49 o 
  -1   3   4     6235.56     5938.92     46.85 o 
   0   3   4      710.77      747.34     13.08 o 
   1   3   4      837.40      920.69      8.51 o 
   2   3   4       71.55       68.62      5.78 o 
   3   3   4     4888.80     4740.99    159.46 o 
   4   3   4     4840.62     5145.93    167.22 o 
   5   3   4       40.24       31.48      6.73 o 
   6   3   4      104.04       92.21     15.05 o 
   7   3   4        5.93        8.55     11.30 o 
   8   3   4        6.96       15.02     10.65 o 
   9   3   4     2304.18     2460.24     91.57 o 
  10   3   4      191.80      187.05     50.59 o 
 -10   4   4       11.35       13.22     11.88 o 
  -9   4   4      517.48      474.37     35.63 o 
  -8   4   4     2397.79     2500.38     61.50 o 
  -7   4   4     1350.36     1373.73     43.92 o 
  -6   4   4       64.00       58.87     11.45 o 
  -5   4   4     2040.92     2137.87     36.87 o 
  -4   4   4       11.19        7.63      3.66 o 
  -3   4   4      568.04      639.09     13.72 o 
  -2   4   4    36221.00    33342.87    210.06 o 
  -1   4   4     2454.95     2405.96     20.90 o 
   0   4   4     2129.69     2052.51     17.01 o 
   1   4   4     1047.35     1110.13     25.82 o 
   2   4   4      902.44      811.06     21.80 o 
   3   4   4       28.30       25.58      9.43 o 
   4   4   4     1351.97     1348.14     34.02 o 
   5   4   4     1829.65     1838.47     39.19 o 
   6   4   4       18.41        7.11      3.63 o 
   7   4   4      142.89      163.23     15.54 o 
   8   4   4     1994.56     2115.63     63.57 o 
   9   4   4        5.66       15.61     10.68 o 
 -10   5   4        3.34       27.58      9.04 o 
  -9   5   4       36.24       38.58     11.17 o 
  -8   5   4      161.27      155.26     20.97 o 
  -7   5   4      937.39      869.42     26.40 o 
  -6   5   4     1548.74     1595.57     62.48 o 
  -5   5   4      171.27      190.35     13.86 o 
  -4   5   4     1654.19     1643.86     40.54 o 
  -3   5   4     9345.10     8818.84     92.70 o 
  -2   5   4     6058.13     6215.85     69.55 o 
  -1   5   4    27913.48    27012.91    186.96 o 
   0   5   4     4344.87     4543.64     29.33 o 
   1   5   4       66.24       61.43     16.78 o 
   2   5   4     3575.61     3906.99     78.76 o 
   3   5   4      196.12      133.80     19.07 o 
   4   5   4      341.57      334.28     17.38 o 
   5   5   4      329.29      324.77     12.87 o 
   6   5   4     2674.10     2785.95     66.97 o 
   7   5   4      535.44      576.35     25.72 o 
   8   5   4        9.47        5.24      6.65 o 
   9   5   4     1559.23     1524.32    128.48 o 
 -10   6   4      308.59      251.10     38.12 o 
  -9   6   4      175.36      203.03     31.06 o 
  -8   6   4     1002.83      984.68     52.32 o 
  -7   6   4      881.06      887.88     28.40 o 
  -6   6   4      727.17      739.78     47.76 o 
  -5   6   4     2046.36     2070.00     66.78 o 
  -4   6   4      128.24       96.71     14.53 o 
  -3   6   4       62.19       54.24      8.22 o 
  -2   6   4    14625.83    14018.99    231.36 o 
  -1   6   4     7946.47     7941.52    196.86 o 
   0   6   4      428.31      443.82     15.76 o 
   1   6   4      123.93       87.79     21.73 o 
   2   6   4      346.45      231.60     41.33 o 
   3   6   4      795.66      812.14     35.20 o 
   4   6   4      206.28      203.87     28.01 o 
   5   6   4      866.98      875.89     30.50 o 
   6   6   4       12.60       12.34     14.61 o 
   7   6   4      211.03      216.38     52.78 o 
   8   6   4      888.88      962.33     30.47 o 
   9   6   4       13.39       18.15      8.35 o 
 -10   7   4      433.23      452.68     42.19 o 
  -9   7   4      438.22      497.89     26.82 o 
  -8   7   4      194.16      201.17     32.90 o 
  -7   7   4     2363.27     2447.81     53.77 o 
  -6   7   4      735.53      736.73     27.69 o 
  -5   7   4       83.19       76.64     14.76 o 
  -4   7   4     3688.47     3864.45     71.33 o 
  -3   7   4     1483.59     1321.38     41.15 o 
  -2   7   4      511.21      493.65     19.68 o 
  -1   7   4      507.36      433.00     21.55 o 
   0   7   4     2100.03     1943.11     50.90 o 
   1   7   4     1419.79     1355.77     74.17 o 
   2   7   4     2129.21     2095.91     77.30 o 
   3   7   4      935.25      870.14     28.57 o 
   4   7   4      248.65      256.11     25.08 o 
   5   7   4       90.94       87.23     15.15 o 
   6   7   4      399.07      375.13     60.26 o 
   7   7   4      424.28      380.97     62.33 o 
   8   7   4       91.29      120.42     26.53 o 
   9   7   4      737.98      756.73     33.92 o 
  -9   8   4      237.94      217.78     35.58 o 
  -8   8   4      592.68      573.54     33.06 o 
  -7   8   4      724.81      674.49     26.26 o 
  -6   8   4       44.58       48.71     21.16 o 
  -5   8   4      463.90      486.95     42.59 o 
  -4   8   4     1346.00     1344.49     32.92 o 
  -3   8   4        3.10       16.79      7.17 o 
  -2   8   4     1308.92     1152.58     37.88 o 
  -1   8   4     1791.38     1643.77     30.18 o 
   0   8   4      987.52     1072.21     40.97 o 
   1   8   4     1924.10     1877.01     54.58 o 
   2   8   4       18.82       19.17      8.96 o 
   3   8   4      157.96      205.16     33.90 o 
   4   8   4     1551.70     1450.03     65.61 o 
   5   8   4     1001.24     1053.63     31.38 o 
   6   8   4       59.46       43.80     15.75 o 
   7   8   4      318.06      320.07     57.69 o 
   8   8   4     1072.79     1111.82     57.47 o 
  -9   9   4      218.23      158.45     39.58 o 
  -8   9   4        3.59        3.87     10.55 o 
  -7   9   4       71.04       58.68     17.65 o 
  -6   9   4       20.87       -4.97     12.12 o 
  -5   9   4       14.16       19.50      9.28 o 
  -4   9   4      241.26      289.70     19.68 o 
  -3   9   4     3016.81     3027.02     60.94 o 
  -2   9   4     1179.51     1186.74     38.86 o 
  -1   9   4     4018.02     4089.37     82.28 o 
   0   9   4     3319.69     3200.37     79.26 o 
   1   9   4      939.28     1002.20     39.40 o 
   2   9   4        1.80        6.26      6.19 o 
   3   9   4     4311.35     4332.76    111.51 o 
   4   9   4       43.03       25.96     13.67 o 
   5   9   4      744.72      706.04     38.21 o 
   6   9   4     1340.40     1347.47     45.80 o 
   7   9   4      193.81      173.84     38.76 o 
   8   9   4      105.58       65.60     20.90 o 
  -8  10   4      396.12      392.83     61.56 o 
  -7  10   4       94.98      108.57     21.28 o 
  -6  10   4        7.53        6.72     14.21 o 
  -5  10   4       39.53       52.02     12.18 o 
  -4  10   4      399.79      422.38     17.38 o 
  -3  10   4      946.32      945.72     31.12 o 
  -2  10   4     2333.66     2549.45     52.79 o 
  -1  10   4       81.21       93.53     11.95 o 
   0  10   4      307.54      300.66     36.82 o 
   1  10   4      313.99      353.10     67.91 o 
   2  10   4     2190.78     2232.68     49.35 o 
   3  10   4       60.62       48.34     35.63 o 
   4  10   4     3104.64     3201.53    154.66 o 
   5  10   4     1841.74     1888.37     59.00 o 
   6  10   4       57.15       94.27     22.96 o 
   7  10   4        1.37       21.73     10.71 o 
  -8  11   4        4.50        3.62      7.22 o 
  -7  11   4      122.28      116.45     18.93 o 
  -6  11   4      129.41       87.34     19.75 o 
  -5  11   4       14.64        0.26      7.88 o 
  -4  11   4     1114.05     1162.81     30.10 o 
  -3  11   4     1154.42     1213.07     63.08 o 
  -2  11   4      961.22     1013.51     44.98 o 
  -1  11   4      896.47      916.03     21.85 o 
   0  11   4      745.68      699.57     34.93 o 
   1  11   4        1.00       16.35     16.98 o 
   2  11   4       25.08       35.56     10.01 o 
   3  11   4      582.47      515.40     99.01 o 
   4  11   4      945.16      997.32     42.84 o 
   5  11   4      396.02      323.46     55.10 o 
   6  11   4       15.00       20.78     15.44 o 
   7  11   4       72.65      125.99     26.39 o 
  -7  12   4      293.21      240.11     48.29 o 
  -6  12   4        0.40       32.14     17.68 o 
  -5  12   4      648.21      639.29     19.42 o 
  -4  12   4      216.74      196.54     23.40 o 
  -3  12   4      510.54      466.05     20.84 o 
  -2  12   4      516.15      577.93     21.99 o 
  -1  12   4     2016.33     1976.50     62.40 o 
   0  12   4       67.19       78.99     15.20 o 
   1  12   4     1094.37     1043.27     40.35 o 
   2  12   4      154.93      116.16     41.39 o 
   3  12   4        0.35       -5.31     26.29 o 
   4  12   4      232.91      176.08     49.81 o 
   5  12   4       61.77       52.25     18.45 o 
   6  12   4       32.21       42.58     13.96 o 
  -6  13   4      121.32       77.78     33.27 o 
  -5  13   4      295.04      264.90     47.54 o 
  -4  13   4      186.11      162.47     21.72 o 
  -3  13   4      372.41      413.35     21.14 o 
  -2  13   4       22.63       13.58      6.80 o 
  -1  13   4       37.64       28.58      7.99 o 
   0  13   4     1038.38     1033.88     40.38 o 
   1  13   4        1.18        4.19      8.10 o 
   2  13   4      422.46      399.95     68.08 o 
   3  13   4        9.58       11.00     20.54 o 
   4  13   4      154.83      103.47     38.59 o 
   5  13   4       10.55       25.01     12.50 o 
  -5  14   4       56.77       52.75     18.64 o 
  -4  14   4      267.69      269.43     36.49 o 
  -3  14   4        4.99       13.62     12.94 o 
  -2  14   4       15.58       38.81     11.18 o 
  -1  14   4        3.47        9.58      9.31 o 
   0  14   4      196.56      121.93     23.97 o 
   1  14   4      600.07      592.23     31.37 o 
   2  14   4      111.92      129.42     23.47 o 
   3  14   4       27.40       51.60     20.39 o 
   4  14   4      219.40      198.95     57.04 o 
  -3  15   4      259.59      223.41     41.91 o 
  -2  15   4       10.68       12.28      7.95 o 
  -1  15   4       17.22       36.40     11.04 o 
   0  15   4      136.98      141.93     25.08 o 
   1  15   4        3.28       24.16      9.24 o 
   2  15   4      194.19      122.38     29.54 o 
 -11   1   5       24.34       26.61     12.49 o 
 -10   1   5      166.35      133.81     21.12 o 
  -9   1   5       71.22       66.18     15.26 o 
  -8   1   5       13.07        5.67     11.29 o 
  -7   1   5      291.23      347.40     30.48 o 
  -6   1   5      202.12      231.55     32.92 o 
  -5   1   5     1710.07     1983.63     36.14 o 
  -4   1   5        2.28        5.31      6.04 o 
  -3   1   5      118.21      103.76      5.23 o 
  -2   1   5     6433.48     6324.27     54.73 o 
  -1   1   5     1659.01     1638.66     19.31 o 
   0   1   5      689.95      769.34      8.29 o 
   1   1   5      148.72      133.61      3.99 o 
   2   1   5      253.47      294.72     12.06 o 
   3   1   5      254.21      236.92     13.32 o 
   4   1   5     4563.88     4568.19    118.44 o 
   5   1   5      805.43      827.56     23.19 o 
   6   1   5     1155.95     1144.49     29.36 o 
   7   1   5      657.94      648.98     32.90 o 
   8   1   5       40.60       37.58     16.34 o 
   9   1   5       21.13       30.99     20.56 o 
  10   1   5       18.27       26.11     19.09 o 
 -10   2   5      288.04      299.43     50.01 o 
  -9   2   5      203.46      196.89     25.45 o 
  -8   2   5       71.24       54.02     16.72 o 
  -7   2   5        0.21        9.07      8.48 o 
  -6   2   5      128.08      150.46     20.29 o 
  -5   2   5     1667.99     1690.50     33.53 o 
  -4   2   5      392.76      393.02     11.01 o 
  -3   2   5      726.05      741.23     12.98 o 
  -2   2   5     8350.67     8178.81     85.24 o 
  -1   2   5     1039.44     1003.19     10.43 o 
   0   2   5      934.72      904.41      9.59 o 
   1   2   5       97.82       98.87      4.33 o 
   2   2   5      609.79      629.96     21.29 o 
   3   2   5      306.25      281.44      8.97 o 
   4   2   5      375.99      409.67     19.78 o 
   5   2   5      499.73      519.80     27.82 o 
   6   2   5      108.50      118.73     11.52 o 
   7   2   5     1139.93     1234.16     30.73 o 
   8   2   5       33.55       36.60      9.75 o 
   9   2   5      230.19      164.02     43.97 o 
 -10   3   5      162.39      165.54     24.14 o 
  -9   3   5       21.50       27.94      9.64 o 
  -8   3   5      648.58      667.67     20.67 o 
  -7   3   5       70.47       83.86     19.20 o 
  -6   3   5       25.13       18.96      7.76 o 
  -5   3   5        1.01        4.42      4.87 o 
  -4   3   5       77.37      107.54     12.80 o 
  -3   3   5     9090.43     9170.06    108.37 o 
  -2   3   5      444.30      466.21      8.91 o 
  -1   3   5      582.64      606.49     10.81 o 
   0   3   5        0.34        0.76      2.75 o 
   1   3   5     3027.64     3079.55     24.08 o 
   2   3   5      649.98      702.13     13.92 o 
   3   3   5      824.62      861.05     27.86 o 
   4   3   5        5.31       11.97      5.65 o 
   5   3   5      146.57      139.99     12.84 o 
   6   3   5      114.59      118.14     13.44 o 
   7   3   5      114.25      112.45     18.59 o 
   8   3   5       19.64        5.37      6.25 o 
   9   3   5        3.75       20.84     27.52 o 
 -10   4   5      216.56      186.85     31.79 o 
  -9   4   5      132.23      146.69     24.46 o 
  -8   4   5       14.51       25.56     10.45 o 
  -7   4   5     1214.05     1231.77     37.74 o 
  -6   4   5        0.76        0.09      8.63 o 
  -5   4   5        1.04        2.85      4.95 o 
  -4   4   5     1281.36     1363.01     32.77 o 
  -3   4   5      161.41      196.45     10.40 o 
  -2   4   5       31.04       41.05      6.04 o 
  -1   4   5       84.37      131.99      7.94 o 
   0   4   5       83.57       68.16      8.52 o 
   1   4   5       33.37       31.87      5.62 o 
   2   4   5      638.07      731.54     21.25 o 
   3   4   5        0.94       15.05      4.56 o 
   4   4   5      850.64      822.59     23.12 o 
   5   4   5      776.53      811.16     17.74 o 
   6   4   5        7.99        3.91      4.66 o 
   7   4   5       44.81       41.76     16.28 o 
   8   4   5      207.56      241.60     34.12 o 
   9   4   5      133.95      128.95     34.28 o 
 -10   5   5       20.40       26.05     10.43 o 
  -9   5   5       13.39       16.68      8.21 o 
  -8   5   5       29.17       27.11      6.97 o 
  -7   5   5      609.24      663.02     19.39 o 
  -6   5   5      332.82      321.16     19.40 o 
  -5   5   5       23.17        6.98      9.21 o 
  -4   5   5       20.15       14.52      5.88 o 
  -3   5   5     1575.71     1524.19     34.82 o 
  -2   5   5     5513.49     5550.02    166.68 o 
  -1   5   5     3381.36     3602.63     42.38 o 
   0   5   5        1.77        9.35      4.88 o 
   1   5   5      820.00      836.75     20.64 o 
   2   5   5       54.09       35.08     11.44 o 
   3   5   5       40.73       44.59     11.78 o 
   4   5   5     1050.04     1101.84     33.52 o 
   5   5   5       16.43       17.33      7.13 o 
   6   5   5      614.97      577.01     20.61 o 
   7   5   5      198.78      188.50     35.94 o 
   8   5   5        4.15       15.17     15.82 o 
   9   5   5       82.73       66.01     14.61 o 
 -10   6   5      132.28      139.11     28.08 o 
  -9   6   5      380.92      334.10     22.82 o 
  -8   6   5       24.03       25.49      7.54 o 
  -7   6   5       50.30       43.45     10.74 o 
  -6   6   5     1600.35     1745.22     36.62 o 
  -5   6   5      695.84      711.93     21.52 o 
  -4   6   5      700.44      698.57     21.49 o 
  -3   6   5      517.38      507.29     15.35 o 
  -2   6   5      175.16      231.41     13.74 o 
  -1   6   5     2329.97     2628.85     56.19 o 
   0   6   5     2678.58     2767.58     46.01 o 
   1   6   5      270.01      306.29     17.29 o 
   2   6   5       68.87       78.23     17.85 o 
   3   6   5      242.07      281.01     21.48 o 
   4   6   5      396.78      372.60     22.50 o 
   5   6   5      371.29      385.18     14.49 o 
   6   6   5      607.78      644.71     54.31 o 
   7   6   5      318.11      244.49     44.39 o 
   8   6   5     1178.50     1065.37     31.00 o 
   9   6   5      795.99      892.82     46.64 o 
  -9   7   5      151.82      141.19     24.51 o 
  -8   7   5      415.74      387.83     23.93 o 
  -7   7   5      385.23      392.25     30.67 o 
  -6   7   5     1146.40     1178.61     47.04 o 
  -5   7   5      724.54      716.04     26.18 o 
  -4   7   5       33.73       29.20      6.59 o 
  -3   7   5       29.50       22.58      6.94 o 
  -2   7   5     1646.60     1562.16     38.84 o 
  -1   7   5      269.97      277.26     22.21 o 
   0   7   5        7.69        6.45      8.34 o 
   1   7   5     1482.89     1395.87     42.24 o 
   2   7   5      845.38      812.46     36.49 o 
   3   7   5      140.83      108.07     21.96 o 
   4   7   5      640.66      643.13     24.37 o 
   5   7   5      230.69      231.69     20.33 o 
   6   7   5        0.42       16.01     13.99 o 
   7   7   5      591.85      570.95     38.13 o 
   8   7   5      214.90      216.37     41.60 o 
  -9   8   5       84.83       78.77     12.09 o 
  -8   8   5      580.80      561.00     42.84 o 
  -7   8   5      866.02      887.60     24.25 o 
  -6   8   5     1448.92     1526.78     54.34 o 
  -5   8   5      106.32       96.53     16.33 o 
  -4   8   5        8.69       14.79      6.54 o 
  -3   8   5      767.47      756.33     25.64 o 
  -2   8   5       15.50       27.81      7.90 o 
  -1   8   5      186.66      158.04     23.55 o 
   0   8   5     2512.58     2353.44     53.11 o 
   1   8   5       70.69       52.95     14.16 o 
   2   8   5      154.00      158.39     28.84 o 
   3   8   5     1052.51     1083.10     51.19 o 
   4   8   5      407.96      480.91    100.52 o 
   5   8   5      239.46      227.24     35.53 o 
   6   8   5      257.43      270.69     45.21 o 
   7   8   5       18.57       23.84     13.26 o 
   8   8   5       34.22       46.97     17.40 o 
  -9   9   5      149.70      125.24     22.04 o 
  -8   9   5      312.60      313.30     25.30 o 
  -7   9   5       13.31       16.00      8.90 o 
  -6   9   5      703.33      721.30     25.33 o 
  -5   9   5       76.77       79.17     13.79 o 
  -4   9   5      211.60      199.72     15.45 o 
  -3   9   5     1353.05     1361.06     46.45 o 
  -2   9   5      281.17      278.67     34.96 o 
  -1   9   5     1306.58     1315.41     31.39 o 
   0   9   5      556.39      550.12     33.49 o 
   1   9   5     1928.11     1954.73     53.57 o 
   2   9   5       70.11       67.27     11.53 o 
   3   9   5       66.30       50.70     33.62 o 
   4   9   5      764.96      778.88     50.32 o 
   5   9   5      719.55      820.61     87.60 o 
   6   9   5       64.30       40.46     17.27 o 
   7   9   5      544.70      534.68     49.12 o 
   8   9   5        8.93        8.00     15.27 o 
  -8  10   5       10.15       28.27     10.82 o 
  -7  10   5      861.94      917.06     56.00 o 
  -6  10   5       74.45       99.26     22.42 o 
  -5  10   5      230.95      240.43     14.56 o 
  -4  10   5      575.99      597.69     16.54 o 
  -3  10   5      518.21      489.32     15.89 o 
  -2  10   5       64.02       67.03     10.53 o 
  -1  10   5      122.72      144.75     20.92 o 
   0  10   5     2442.18     2579.17     73.96 o 
   1  10   5      114.74      109.40     19.50 o 
   2  10   5     1546.20     1561.07     53.04 o 
   3  10   5      482.90      460.49     32.05 o 
   4  10   5      301.90      331.76     59.19 o 
   5  10   5      922.63      905.82     50.63 o 
   6  10   5      719.85      753.34     31.96 o 
   7  10   5        5.24       10.63     12.31 o 
  -8  11   5      426.91      326.25     69.30 o 
  -7  11   5      342.81      344.04     37.10 o 
  -6  11   5      671.29      723.41     39.00 o 
  -5  11   5      102.22      103.01     18.87 o 
  -4  11   5      276.79      215.59     19.10 o 
  -3  11   5      221.20      259.12     20.67 o 
  -2  11   5       35.07       39.04     10.95 o 
  -1  11   5       56.17       38.00     19.50 o 
   0  11   5      337.84      411.50     30.51 o 
   1  11   5     4599.72     4718.30    108.32 o 
   2  11   5      165.63      117.55     27.01 o 
   3  11   5      638.73      712.38     94.43 o 
   4  11   5     3652.66     3830.97    131.26 o 
   5  11   5      205.04      228.57     36.84 o 
   6  11   5       76.55       45.33     15.57 o 
  -7  12   5      617.00      685.34    117.43 o 
  -6  12   5     1086.01     1146.31     65.09 o 
  -5  12   5       20.35       30.31     14.05 o 
  -4  12   5      305.07      301.10     41.08 o 
  -3  12   5      990.77      953.11     30.87 o 
  -2  12   5       81.56       44.35     14.12 o 
  -1  12   5      424.67      441.21     22.34 o 
   0  12   5        8.43       11.30      9.93 o 
   1  12   5      331.23      361.29     50.50 o 
   2  12   5     3537.88     3707.65    107.22 o 
   3  12   5      658.03      679.55     55.28 o 
   4  12   5      303.35      339.48     74.06 o 
   5  12   5      142.40      117.47     23.87 o 
   6  12   5      453.59      513.99     34.60 o 
  -6  13   5      447.18      487.57     48.37 o 
  -5  13   5     1064.30     1128.61     63.92 o 
  -4  13   5      207.16      180.19     28.92 o 
  -3  13   5     1101.08     1006.03     45.46 o 
  -2  13   5      929.11      902.89     49.82 o 
  -1  13   5      111.68      122.82     18.83 o 
   0  13   5      141.98      139.60     17.76 o 
   1  13   5      104.49      116.93     17.87 o 
   2  13   5      308.91      282.53     46.51 o 
   3  13   5       94.94       78.85     30.75 o 
   4  13   5      356.88      359.33     71.30 o 
   5  13   5      103.22       86.70     26.15 o 
  -5  14   5      210.33      192.20     37.81 o 
  -4  14   5     1106.20     1101.80     49.99 o 
  -3  14   5      816.73      870.51     40.92 o 
  -2  14   5        0.12       10.47      8.83 o 
  -1  14   5      483.42      506.06     33.10 o 
   0  14   5      669.62      662.50     35.24 o 
   1  14   5       68.67       41.74     11.48 o 
   2  14   5      326.41      265.44     41.84 o 
   3  14   5     1027.98     1103.05     49.97 o 
   4  14   5        1.32       25.61     17.76 o 
  -3  15   5       57.73       60.95     18.63 o 
  -2  15   5      919.14     1015.45     65.80 o 
  -1  15   5      952.27      966.34     39.96 o 
   0  15   5      240.37      249.80     40.33 o 
   1  15   5      759.76      804.91     56.30 o 
   2  15   5      119.83      122.70     22.59 o 
 -11   0   6       45.49       93.23     30.36 o 
 -10   0   6      277.30      241.17     53.14 o 
  -9   0   6     1214.11     1356.26     81.76 o 
  -8   0   6     4293.88     4220.61    127.54 o 
  -7   0   6       19.56       21.97     25.58 o 
  -6   0   6     1699.85     1764.67     93.60 o 
  -5   0   6       65.64      112.39     18.93 o 
  -4   0   6     1145.04     1176.86     36.50 o 
  -3   0   6     2874.10     3414.17     53.83 o 
  -2   0   6       45.37       27.43      4.55 o 
  -1   0   6      616.53      660.73     13.35 o 
   0   0   6     1103.12      963.65     10.25 o 
   1   0   6      700.93      885.63     22.53 o 
   2   0   6     2395.90     2640.14     22.91 o 
   3   0   6    26607.24    25207.80    612.81 o 
   4   0   6    47407.39    43098.86   3873.16 o 
   5   0   6     1233.09     1210.50     42.04 o 
   6   0   6      940.00      977.18     36.58 o 
   7   0   6      353.01      368.13     22.05 o 
   8   0   6      622.76      432.67    156.88 o 
 -11   1   6      199.13      172.05     35.51 o 
 -10   1   6      428.95      398.14     26.63 o 
  -9   1   6        6.88       19.87      7.19 o 
  -8   1   6      925.67      964.78     46.51 o 
  -7   1   6     5326.31     5745.76     97.56 o 
  -6   1   6       14.49       22.16      8.51 o 
  -5   1   6     1891.88     1837.61     24.81 o 
  -4   1   6     1912.05     1716.52     36.20 o 
  -3   1   6     5382.54     5000.83     84.00 o 
  -2   1   6      350.75      433.11      8.54 o 
  -1   1   6     2821.21     2567.11     32.50 o 
   0   1   6     1607.59     1656.00     16.19 o 
   1   1   6       67.35       88.21      3.66 o 
   2   1   6     9506.43     9011.25     82.62 o 
   3   1   6     7696.99     6837.90    126.33 o 
   4   1   6       50.57       53.82      9.07 o 
   5   1   6     7090.42     7133.08    228.17 o 
   6   1   6      287.65      263.02      7.52 o 
   7   1   6      104.17       77.02     17.70 o 
   8   1   6      419.58      358.08     88.22 o 
   9   1   6      915.51      846.85     55.03 o 
 -10   2   6      806.51      758.27     33.42 o 
  -9   2   6     1640.80     1777.04    103.26 o 
  -8   2   6     3713.47     3796.66     86.20 o 
  -7   2   6       29.28       12.98     10.38 o 
  -6   2   6      306.30      307.50     17.60 o 
  -5   2   6      477.91      444.16     19.50 o 
  -4   2   6      591.75      578.32     14.61 o 
  -3   2   6     6268.98     6142.43     76.38 o 
  -2   2   6     5109.48     4721.35     61.93 o 
  -1   2   6     2721.25     2769.52     19.43 o 
   0   2   6     2569.39     2478.86     21.34 o 
   1   2   6       10.39       18.96      2.47 o 
   2   2   6      941.41     1012.97     19.84 o 
   3   2   6     8089.64     7770.11    115.14 o 
   4   2   6     1788.11     1777.89     93.60 o 
   5   2   6       29.84       18.61     18.33 o 
   6   2   6      753.26      722.51     31.43 o 
   7   2   6     1088.68     1174.56     60.56 o 
   8   2   6      121.33      105.43     23.23 o 
   9   2   6      344.20      264.42     93.21 o 
 -10   3   6       18.67       25.69     11.46 o 
  -9   3   6        1.67       11.19     12.68 o 
  -8   3   6     2190.00     2265.58     61.35 o 
  -7   3   6     4519.69     4631.41    124.86 o 
  -6   3   6      521.35      497.74     22.16 o 
  -5   3   6     5180.73     5208.49     68.89 o 
  -4   3   6    11880.00    11560.30    117.98 o 
  -3   3   6     2263.39     2334.91     43.08 o 
  -2   3   6      459.25      477.68      8.96 o 
  -1   3   6     4055.57     3805.86     44.00 o 
   0   3   6      336.31      319.96      6.93 o 
   1   3   6      167.85      204.26      4.94 o 
   2   3   6     7185.78     6867.95    120.83 o 
   3   3   6     2461.08     2554.67     80.76 o 
   4   3   6      218.18      205.46     11.27 o 
   5   3   6      419.50      383.23     15.19 o 
   6   3   6        8.00       17.13      8.93 o 
   7   3   6       10.25       23.67      9.13 o 
   8   3   6      596.13      635.82     35.74 o 
   9   3   6      200.09      161.07     33.38 o 
 -10   4   6      259.87      239.46     35.33 o 
  -9   4   6       16.98       21.93      8.93 o 
  -8   4   6      666.57      699.28     27.78 o 
  -7   4   6        0.86       12.04      9.92 o 
  -6   4   6     2770.59     2723.39     58.06 o 
  -5   4   6     1157.68     1157.82     26.19 o 
  -4   4   6     1317.85     1243.27     34.12 o 
  -3   4   6    18233.09    17805.77    261.96 o 
  -2   4   6     3332.63     3286.75     28.37 o 
  -1   4   6     1622.07     1772.04     28.11 o 
   0   4   6     1592.28     1478.76     24.28 o 
   1   4   6     6013.75     5675.19    154.27 o 
   2   4   6        7.76       -1.10      4.81 o 
   3   4   6     6122.87     5988.92    183.28 o 
   4   4   6     1291.03     1245.15     75.80 o 
   5   4   6      254.33      221.99     20.68 o 
   6   4   6      154.55      164.58     17.22 o 
   7   4   6       72.94       76.30     22.34 o 
   8   4   6      243.74      270.88     52.10 o 
   9   4   6      534.55      471.21     47.13 o 
 -10   5   6      239.60      249.17     42.05 o 
  -9   5   6       29.72       30.33     11.36 o 
  -8   5   6       62.04       43.31      9.63 o 
  -7   5   6      517.29      519.30     17.97 o 
  -6   5   6      299.83      333.52     17.49 o 
  -5   5   6     2055.19     2042.25     40.11 o 
  -4   5   6     1277.58     1229.52     31.95 o 
  -3   5   6       24.76       20.61     10.03 o 
  -2   5   6     3147.30     3325.68     48.77 o 
  -1   5   6    10867.21    10700.90    137.13 o 
   0   5   6     5441.10     5943.34     92.67 o 
   1   5   6     1414.48     1495.76     32.79 o 
   2   5   6    10232.07     9987.71    199.36 o 
   3   5   6      384.34      301.76     23.75 o 
   4   5   6        9.37       20.37     12.25 o 
   5   5   6      936.42      893.02     29.32 o 
   6   5   6       20.29        5.52      7.54 o 
   7   5   6       85.73       73.92     17.42 o 
   8   5   6     2115.26     1992.77     45.02 o 
   9   5   6      892.77      815.24     97.10 o 
 -10   6   6       83.32       71.02     16.53 o 
  -9   6   6      359.01      401.83     28.99 o 
  -8   6   6     2607.85     2814.65     76.15 o 
  -7   6   6      250.38      229.44     17.12 o 
  -6   6   6     3166.68     3207.24     58.99 o 
  -5   6   6      409.78      384.11     14.37 o 
  -4   6   6      327.57      302.96     11.79 o 
  -3   6   6     3184.76     3109.29     39.24 o 
  -2   6   6     6686.44     6667.87     88.09 o 
  -1   6   6      498.82      476.48     17.26 o 
   0   6   6     1232.88     1238.54     30.24 o 
   1   6   6     4190.34     4350.43     58.80 o 
   2   6   6      116.66      104.22     19.73 o 
   3   6   6      286.31      264.71     40.04 o 
   4   6   6     2356.31     2447.35     60.12 o 
   5   6   6       12.27       16.89      9.99 o 
   6   6   6      507.15      521.54     19.72 o 
   7   6   6       73.97       70.08     22.06 o 
   8   6   6       89.48       80.31     19.52 o 
  -9   7   6      589.15      561.16     51.47 o 
  -8   7   6     1089.42     1125.33     58.69 o 
  -7   7   6     4449.25     4928.55     65.12 o 
  -6   7   6       24.63       30.71      8.34 o 
  -5   7   6      622.62      625.23     24.64 o 
  -4   7   6      561.73      507.77     15.07 o 
  -3   7   6       94.36       85.18     11.84 o 
  -2   7   6     1096.55     1105.99     31.59 o 
  -1   7   6     1895.23     1792.52     28.88 o 
   0   7   6        5.42       18.47      7.36 o 
   1   7   6       43.36       28.78      7.65 o 
   2   7   6      951.57      878.23     37.17 o 
   3   7   6     1054.13     1017.66     33.56 o 
   4   7   6      519.77      548.61     77.67 o 
   5   7   6     1782.55     1807.15     84.48 o 
   6   7   6       18.74       32.07     13.62 o 
   7   7   6      145.97      161.22     41.43 o 
   8   7   6      469.74      466.56     24.82 o 
  -9   8   6      758.25      744.46     28.95 o 
  -8   8   6      688.68      772.94     33.00 o 
  -7   8   6       75.55       86.09     18.24 o 
  -6   8   6      278.44      269.86     16.27 o 
  -5   8   6      525.83      495.43     27.04 o 
  -4   8   6      533.17      507.13     19.91 o 
  -3   8   6     1944.04     1912.25     44.94 o 
  -2   8   6     2498.24     2689.84     57.13 o 
  -1   8   6     1746.12     1717.90     40.13 o 
   0   8   6      565.12      516.85     20.17 o 
   1   8   6      346.90      300.76     20.56 o 
   2   8   6     1438.65     1490.83     69.60 o 
   3   8   6     2138.12     2119.13     75.47 o 
   4   8   6     2605.03     2524.59    128.58 o 
   5   8   6      175.95      161.68     29.24 o 
   6   8   6       21.05       39.40     15.13 o 
   7   8   6      248.46      248.28     44.89 o 
   8   8   6       20.40       16.57     17.39 o 
  -9   9   6       36.70       33.00     16.89 o 
  -8   9   6      132.49      132.03     22.18 o 
  -7   9   6      190.28      180.17     25.65 o 
  -6   9   6      122.04       99.49     23.14 o 
  -5   9   6      115.37      100.68     13.99 o 
  -4   9   6      340.71      340.12     25.87 o 
  -3   9   6       93.01       87.42     14.06 o 
  -2   9   6      471.74      468.65     19.13 o 
  -1   9   6      735.77      808.71     25.73 o 
   0   9   6      259.19      254.58     19.46 o 
   1   9   6      287.55      322.54     20.78 o 
   2   9   6     3776.41     3909.50     97.37 o 
   3   9   6     2817.31     2945.94    122.08 o 
   4   9   6       60.61       66.19     20.68 o 
   5   9   6     3326.43     3540.00    120.20 o 
   6   9   6      211.03      197.01     33.14 o 
   7   9   6       41.59       46.77     23.02 o 
  -8  10   6      133.10      125.91     25.35 o 
  -7  10   6        5.57       -3.64     13.11 o 
  -6  10   6      596.12      625.87     25.95 o 
  -5  10   6       59.41       47.40     14.86 o 
  -4  10   6      402.65      400.28     30.70 o 
  -3  10   6     1303.20     1438.30     41.10 o 
  -2  10   6     1692.84     1830.73     52.12 o 
  -1  10   6      712.63      743.99     28.83 o 
   0  10   6       26.16       43.73     11.36 o 
   1  10   6      309.68      326.90     43.53 o 
   2  10   6      628.84      631.49     33.22 o 
   3  10   6      781.78      730.74     30.46 o 
   4  10   6     2358.77     2606.34    117.60 o 
   5  10   6      160.55      170.79     30.31 o 
   6  10   6      252.35      205.94     41.25 o 
   7  10   6       72.23       82.50     19.09 o 
  -7  11   6      557.84      583.03     64.53 o 
  -6  11   6      404.48      341.00     34.03 o 
  -5  11   6      483.97      512.64     32.77 o 
  -4  11   6      415.53      425.21     16.86 o 
  -3  11   6       32.05       48.06     10.07 o 
  -2  11   6      523.99      501.68     19.70 o 
  -1  11   6      327.48      319.31     39.37 o 
   0  11   6      903.28      805.72     47.77 o 
   1  11   6       41.26       31.80     11.67 o 
   2  11   6      929.81      912.25     30.05 o 
   3  11   6       64.08       69.13     31.18 o 
   4  11   6        5.84       20.26     12.99 o 
   5  11   6       21.08       28.16     12.46 o 
   6  11   6      120.05      104.58     45.99 o 
  -7  12   6       18.58       24.39     12.05 o 
  -6  12   6      323.76      302.29     20.01 o 
  -5  12   6      751.64      648.70     26.87 o 
  -4  12   6      174.52      119.75     18.90 o 
  -3  12   6     1261.48     1174.48     46.40 o 
  -2  12   6      642.52      617.29     25.09 o 
  -1  12   6      474.49      499.32     23.17 o 
   0  12   6       13.28        3.69      9.71 o 
   1  12   6     1247.42     1361.00     38.88 o 
   2  12   6      125.19       89.19     19.12 o 
   3  12   6      382.07      323.76     45.85 o 
   4  12   6       31.88       37.92     17.07 o 
   5  12   6       89.42       86.04     19.85 o 
  -6  13   6       11.68       18.43     13.70 o 
  -5  13   6      232.29      239.50     34.23 o 
  -4  13   6      535.65      569.87     32.59 o 
  -3  13   6       13.63       20.71      9.48 o 
  -2  13   6        1.11        4.01     11.09 o 
  -1  13   6      571.93      580.32     28.35 o 
   0  13   6      233.74      217.48     34.98 o 
   1  13   6       20.16       20.52     10.32 o 
   2  13   6      395.15      396.51     67.05 o 
   3  13   6      230.91      216.58     36.84 o 
   4  13   6       15.94       44.45     21.65 o 
  -4  14   6        0.84       14.08      8.95 o 
  -3  14   6       94.30       88.82     14.51 o 
  -2  14   6       30.18       22.96     12.26 o 
  -1  14   6       44.44       39.63     10.75 o 
   0  14   6      456.13      549.30     37.58 o 
   1  14   6       81.08       98.49     18.90 o 
   2  14   6      124.86      108.08     27.13 o 
   3  14   6      136.37      113.81     17.67 o 
  -2  15   6        7.10       14.54     10.02 o 
  -1  15   6        3.09       16.73     10.24 o 
   0  15   6       20.47       39.30     10.23 o 
   1  15   6      208.32      196.01     29.67 o 
 -10   1   7        3.27       13.27     11.86 o 
  -9   1   7      363.57      294.19     41.85 o 
  -8   1   7        2.96       15.57      8.82 o 
  -7   1   7       90.86       97.46     17.67 o 
  -6   1   7      229.61      277.27     40.49 o 
  -5   1   7       39.34       50.91      7.18 o 
  -4   1   7     1805.00     1974.48     40.46 o 
  -3   1   7       71.23      113.94      4.56 o 
  -2   1   7      157.31      152.90      5.19 o 
  -1   1   7      925.86      980.41     13.30 o 
   0   1   7        1.90        4.77      1.83 o 
   1   1   7      575.44      633.20     10.12 o 
   2   1   7      170.74      180.35      8.82 o 
   3   1   7        1.45        4.42      3.30 o 
   4   1   7     4697.60     4718.16     82.08 o 
   5   1   7      653.42      683.40     21.84 o 
   6   1   7     1316.60     1368.41     54.68 o 
   7   1   7      156.53       93.83     28.04 o 
   8   1   7       19.19        0.77     30.13 o 
   9   1   7        2.03       32.19     21.86 o 
 -10   2   7      123.97      121.86     25.54 o 
  -9   2   7        3.49       14.00      7.89 o 
  -8   2   7      365.21      387.12     51.38 o 
  -7   2   7        1.87        6.83      8.68 o 
  -6   2   7       96.00      114.65      9.32 o 
  -5   2   7      876.19      941.23     28.22 o 
  -4   2   7      757.90      644.44     16.51 o 
  -3   2   7     2863.32     3052.77     42.81 o 
  -2   2   7     1775.98     1850.62     35.93 o 
  -1   2   7        0.48        1.87      2.36 o 
   0   2   7       43.19       35.96      3.12 o 
   1   2   7     1637.52     1775.34     12.03 o 
   2   2   7      826.52     1039.85     26.01 o 
   3   2   7       55.07       56.52      9.71 o 
   4   2   7      590.17      631.65     18.44 o 
   5   2   7     1362.41     1452.24     52.62 o 
   6   2   7     1608.35     1653.05     49.24 o 
   7   2   7        0.12       -4.46     10.38 o 
   8   2   7      255.46      201.91     43.67 o 
   9   2   7        2.16       11.09     16.79 o 
 -10   3   7      163.83      150.57     23.62 o 
  -9   3   7     1435.78     1423.23     56.55 o 
  -8   3   7      408.59      422.20     28.46 o 
  -7   3   7       23.35       35.45     10.71 o 
  -6   3   7      256.64      286.67     26.94 o 
  -5   3   7      514.93      507.20     16.75 o 
  -4   3   7     2227.67     2227.59     34.03 o 
  -3   3   7     4867.82     4918.23     58.62 o 
  -2   3   7     1570.98     1697.20     38.66 o 
  -1   3   7        0.65        3.79      1.94 o 
   0   3   7       56.08       59.54      6.53 o 
   1   3   7       96.69       88.21      5.40 o 
   2   3   7        6.01        6.36      2.11 o 
   3   3   7       64.04       64.34     11.87 o 
   4   3   7        3.61        8.85      4.80 o 
   5   3   7       15.35       13.88     11.78 o 
   6   3   7       42.00       31.44      9.93 o 
   7   3   7       14.16       11.72     11.30 o 
   8   3   7        0.19       -3.08     15.61 o 
   9   3   7        0.57       -5.40     23.54 o 
 -10   4   7       10.01       16.03     10.71 o 
  -9   4   7      133.15      135.98     20.87 o 
  -8   4   7       95.45       89.86     15.77 o 
  -7   4   7      486.86      553.45     26.59 o 
  -6   4   7        0.55       10.45      7.02 o 
  -5   4   7      506.09      480.74     15.41 o 
  -4   4   7     1532.50     1658.63     32.14 o 
  -3   4   7     2405.94     2575.70     29.90 o 
  -2   4   7     1167.64     1171.37     23.98 o 
  -1   4   7     2150.29     2240.45     27.31 o 
   0   4   7      147.66      156.08      6.71 o 
   1   4   7     1796.07     2039.52     23.01 o 
   2   4   7       14.26        5.45      3.02 o 
   3   4   7      868.05      880.01     35.91 o 
   4   4   7        1.19       10.42      8.76 o 
   5   4   7        3.11        6.61      4.04 o 
   6   4   7       28.02       38.72     11.06 o 
   7   4   7      315.84      272.98     28.16 o 
   8   4   7        4.83       13.65     28.72 o 
   9   4   7       25.02       33.53     25.16 o 
 -10   5   7      354.05      293.46     47.24 o 
  -9   5   7        2.58       22.74      8.51 o 
  -8   5   7      203.56      203.33     25.56 o 
  -7   5   7       10.59       17.54      7.61 o 
  -6   5   7      752.30      780.30     26.28 o 
  -5   5   7      300.03      300.76     18.77 o 
  -4   5   7      482.01      516.13     13.30 o 
  -3   5   7       20.91       37.26      4.90 o 
  -2   5   7     2564.56     2687.22     47.46 o 
  -1   5   7      978.99     1126.36     27.63 o 
   0   5   7     1629.16     1722.79     40.96 o 
   1   5   7      199.32      187.17     13.97 o 
   2   5   7     2005.68     2104.53     46.15 o 
   3   5   7       45.47       38.18      7.39 o 
   4   5   7      495.45      536.48     36.31 o 
   5   5   7      250.79      263.73     26.77 o 
   6   5   7      224.57      202.47     32.98 o 
   7   5   7      218.62      198.20     32.24 o 
   8   5   7        7.97      -13.95     16.61 o 
 -10   6   7      125.16      110.60     17.13 o 
  -9   6   7      413.77      374.82     40.47 o 
  -8   6   7     1013.64      942.14     47.82 o 
  -7   6   7       21.70       20.06      9.46 o 
  -6   6   7      483.02      503.97     25.39 o 
  -5   6   7       85.16       79.69     10.76 o 
  -4   6   7       77.00      100.26     12.50 o 
  -3   6   7      272.71      313.11     12.37 o 
  -2   6   7     1720.53     1718.32     24.30 o 
  -1   6   7      264.98      251.70     18.21 o 
   0   6   7      757.91      797.61     24.70 o 
   1   6   7    10054.98    10180.78    127.87 o 
   2   6   7     1916.26     1939.59     53.65 o 
   3   6   7      205.86      212.46      9.57 o 
   4   6   7      533.23      552.60     23.54 o 
   5   6   7       18.20       15.16      3.96 o 
   6   6   7        1.24       10.01      7.59 o 
   7   6   7      325.41      294.60     49.96 o 
   8   6   7      668.46      606.52     49.10 o 
  -9   7   7      118.41      111.72     18.19 o 
  -8   7   7        2.27        3.73      9.78 o 
  -7   7   7      321.28      270.11     15.68 o 
  -6   7   7      135.05      138.44     23.47 o 
  -5   7   7        0.92       18.03      6.30 o 
  -4   7   7      649.58      647.02     17.19 o 
  -3   7   7     2300.55     2270.95     42.26 o 
  -2   7   7       60.52       39.30      7.58 o 
  -1   7   7      230.53      241.73     27.70 o 
   0   7   7      827.70      800.84     25.20 o 
   1   7   7      822.82      826.79     24.48 o 
   2   7   7      116.76      141.33     14.39 o 
   3   7   7       81.35       89.28     12.62 o 
   4   7   7     1438.66     1393.84     36.38 o 
   5   7   7        0.12       17.83      8.53 o 
   6   7   7      114.18      119.28     26.23 o 
   7   7   7       47.03       60.54     15.80 o 
   8   7   7        3.27        8.19     10.09 o 
  -9   8   7      171.25      127.30     19.82 o 
  -8   8   7       14.23       27.31     11.06 o 
  -7   8   7        5.29        7.37      8.57 o 
  -6   8   7      602.25      573.42     26.36 o 
  -5   8   7     2605.58     2496.46     59.04 o 
  -4   8   7     1564.44     1575.17     29.22 o 
  -3   8   7      564.99      554.09     22.38 o 
  -2   8   7      319.58      324.17     17.14 o 
  -1   8   7      413.38      420.21     23.99 o 
   0   8   7       18.48       19.48      7.30 o 
   1   8   7       78.35       76.92     10.85 o 
   2   8   7      558.10      559.39     21.99 o 
   3   8   7     1734.18     1758.15     49.47 o 
   4   8   7        4.63       10.85     14.21 o 
   5   8   7      409.00      319.72     70.14 o 
   6   8   7       10.47       22.76     16.42 o 
   7   8   7       47.55       59.12     14.49 o 
  -8   9   7        4.36       17.25      9.93 o 
  -7   9   7      206.57      175.04     29.47 o 
  -6   9   7      463.53      529.57     39.88 o 
  -5   9   7      581.01      598.55     22.90 o 
  -4   9   7      336.35      348.08     27.74 o 
  -3   9   7      690.36      680.20     21.85 o 
  -2   9   7      599.02      567.73     28.32 o 
  -1   9   7       23.46       35.18      7.34 o 
   0   9   7      726.13      699.68     23.50 o 
   1   9   7        5.02        6.55      9.52 o 
   2   9   7       23.68       26.47      9.02 o 
   3   9   7      178.28      133.66     27.56 o 
   4   9   7      485.72      467.63    101.23 o 
   5   9   7      105.40       77.39     37.50 o 
   6   9   7      345.77      343.18     52.94 o 
   7   9   7       82.32      100.59     22.76 o 
  -8  10   7      551.19      600.55     43.28 o 
  -7  10   7      409.61      361.46     46.72 o 
  -6  10   7       48.11       36.20     11.50 o 
  -5  10   7     1556.90     1562.20     47.84 o 
  -4  10   7     1896.45     2078.70     45.76 o 
  -3  10   7      108.66       96.36     14.15 o 
  -2  10   7      214.40      160.51     27.88 o 
  -1  10   7       55.22       53.18     10.70 o 
   0  10   7       61.75       50.74     13.17 o 
   1  10   7     3807.26     4116.99     96.38 o 
   2  10   7      246.30      241.47     20.82 o 
   3  10   7     1263.09     1275.91     40.38 o 
   4  10   7      236.84      221.24     57.19 o 
   5  10   7     1006.20      969.30     52.30 o 
   6  10   7       95.87       76.13     25.86 o 
  -7  11   7       62.33       54.72     15.40 o 
  -6  11   7      653.06      686.88     51.59 o 
  -5  11   7       73.36       72.67     13.71 o 
  -4  11   7     1143.43     1090.79     45.35 o 
  -3  11   7      142.47      196.95     28.21 o 
  -2  11   7      247.23      264.72     39.54 o 
  -1  11   7      591.77      565.86     21.04 o 
   0  11   7      577.54      577.44     20.66 o 
   1  11   7        2.94       12.69      8.99 o 
   2  11   7     1952.25     2011.64     76.17 o 
   3  11   7      618.70      594.04     50.99 o 
   4  11   7     2155.17     2385.65    108.38 o 
   5  11   7      321.31      291.93    101.58 o 
   6  11   7     2256.14     2316.00     91.59 o 
  -6  12   7       29.33       25.60     12.57 o 
  -5  12   7     1314.08     1372.18     44.67 o 
  -4  12   7     1653.52     1782.91     35.42 o 
  -3  12   7      111.16       98.51     17.11 o 
  -2  12   7      100.24      119.00     19.80 o 
  -1  12   7      284.81      284.66     34.11 o 
   0  12   7      367.93      408.71     34.24 o 
   1  12   7     4253.36     4462.49    104.64 o 
   2  12   7        4.48       18.33     11.57 o 
   3  12   7       50.92       26.53     15.11 o 
   4  12   7      158.96      146.63     44.58 o 
   5  12   7     1197.60     1198.17     91.88 o 
  -5  13   7      114.83       76.58     13.19 o 
  -4  13   7      449.18      443.80     21.57 o 
  -3  13   7     1487.21     1607.09     34.47 o 
  -2  13   7      232.10      238.60     27.94 o 
  -1  13   7      793.69      666.27     38.19 o 
   0  13   7     2391.08     2676.21     50.72 o 
   1  13   7      236.68      220.31     34.55 o 
   2  13   7      275.09      260.83     38.21 o 
   3  13   7      177.35      153.74     35.73 o 
   4  13   7       62.85       70.56     22.86 o 
  -4  14   7     1236.90     1266.84     68.35 o 
  -3  14   7      240.71      217.48     31.75 o 
  -2  14   7      181.41      145.14     28.41 o 
  -1  14   7      267.71      238.80     33.53 o 
   0  14   7       16.67       15.14      7.46 o 
   1  14   7      487.68      522.14     32.47 o 
   2  14   7      689.04      735.87     36.52 o 
   3  14   7       54.58       44.69     12.85 o 
  -2  15   7      391.26      274.09     41.53 o 
  -1  15   7        4.94        5.66     11.61 o 
   0  15   7      612.45      644.24     43.28 o 
 -10   0   8      350.63      304.00     69.15 o 
  -9   0   8       17.93       16.70     15.90 o 
  -8   0   8        0.03       21.98     16.11 o 
  -7   0   8     1068.88     1048.26     61.31 o 
  -6   0   8     1044.03     1085.66     40.58 o 
  -5   0   8      255.14      240.86     11.46 o 
  -4   0   8     7024.33     6674.97    107.25 o 
  -3   0   8     2726.37     2345.71     79.13 o 
  -2   0   8      480.53      537.44     18.30 o 
  -1   0   8      902.77      965.66     21.19 o 
   0   0   8     3458.79     3468.58     36.49 o 
   1   0   8     1295.11     1266.09     26.60 o 
   2   0   8       53.82       34.92      8.63 o 
   3   0   8      928.40      925.29     28.78 o 
   4   0   8      262.71      238.64      4.86 o 
   5   0   8     1219.63     1181.06     44.49 o 
   6   0   8     8445.72     9590.51    125.70 o 
   7   0   8     1376.95     1310.19    127.93 o 
   8   0   8      722.59      655.19     53.20 o 
   9   0   8      343.64      283.08     94.15 o 
 -10   1   8      101.34      102.24     20.85 o 
  -9   1   8      538.82      560.28     26.86 o 
  -8   1   8     1494.71     1563.99     43.39 o 
  -7   1   8      181.47      176.60     31.56 o 
  -6   1   8      317.18      341.71     16.02 o 
  -5   1   8     2491.76     2616.31     44.40 o 
  -4   1   8     4859.16     4747.45     82.89 o 
  -3   1   8     2830.65     2726.69     32.82 o 
  -2   1   8      197.36      157.73      9.32 o 
  -1   1   8     1427.38     1413.78     19.81 o 
   0   1   8      798.94      848.65     12.55 o 
   1   1   8     3446.90     3248.37     26.35 o 
   2   1   8     2456.95     2527.95     42.93 o 
   3   1   8        7.92       19.34      4.11 o 
   4   1   8     5267.05     5383.23     84.58 o 
   5   1   8     2049.42     2031.46     33.38 o 
   6   1   8     3128.61     3076.38     66.50 o 
   7   1   8     1939.10     1801.04     68.85 o 
   8   1   8      742.28      880.91     60.30 o 
   9   1   8        5.01        2.93     18.70 o 
 -10   2   8      567.52      589.90     44.14 o 
  -9   2   8      855.66      830.41     47.63 o 
  -8   2   8      528.77      509.71     28.26 o 
  -7   2   8     2890.41     3227.08    143.27 o 
  -6   2   8     1188.62     1228.07     30.26 o 
  -5   2   8      830.46      824.45     20.34 o 
  -4   2   8     1487.54     1426.25     23.29 o 
  -3   2   8     5506.57     5486.14     75.05 o 
  -2   2   8      519.94      517.47     15.80 o 
  -1   2   8     4834.10     4820.81     44.71 o 
   0   2   8      402.37      330.30      5.86 o 
   1   2   8       65.35       92.33      4.98 o 
   2   2   8      370.12      314.99     13.32 o 
   3   2   8     2519.64     2372.51     34.79 o 
   4   2   8       22.57       24.17      4.66 o 
   5   2   8        2.47       12.69      6.88 o 
   6   2   8     1277.47     1378.89     34.24 o 
   7   2   8      429.41      410.43     18.14 o 
   8   2   8      208.18      175.54     42.43 o 
   9   2   8      397.42      322.38     96.71 o 
 -10   3   8      252.83      227.96     37.91 o 
  -9   3   8       64.00       78.49     17.50 o 
  -8   3   8      804.95      816.26     30.44 o 
  -7   3   8       46.08       62.87     13.51 o 
  -6   3   8     1350.36     1316.53     42.61 o 
  -5   3   8     2089.80     2071.84     39.25 o 
  -4   3   8    12528.48    12100.75    162.13 o 
  -3   3   8     2241.28     2390.61     41.94 o 
  -2   3   8     6872.54     6612.51    111.53 o 
  -1   3   8     4551.23     4625.21     39.54 o 
   0   3   8     3015.94     3155.34     26.97 o 
   1   3   8      894.32      745.85     13.94 o 
   2   3   8     1199.47     1131.89     32.53 o 
   3   3   8       54.71       57.74      8.38 o 
   4   3   8     1465.14     1417.39     31.03 o 
   5   3   8     1363.69     1452.36     77.82 o 
   6   3   8        3.77       11.55      7.52 o 
   7   3   8     1065.27     1144.18     49.51 o 
   8   3   8      157.76      110.17     42.19 o 
 -10   4   8      183.26      173.33     24.29 o 
  -9   4   8      660.48      706.20     27.73 o 
  -8   4   8      227.81      214.10     27.70 o 
  -7   4   8      475.79      488.34     17.64 o 
  -6   4   8       31.62       33.71      8.35 o 
  -5   4   8     2589.26     2648.87     47.32 o 
  -4   4   8     6465.38     6522.73    103.55 o 
  -3   4   8    13201.02    12157.22    329.45 o 
  -2   4   8       89.70       86.51      6.42 o 
  -1   4   8     3052.56     3071.10     35.28 o 
   0   4   8     7660.83     7585.23    123.07 o 
   1   4   8      159.91      157.31      7.96 o 
   2   4   8     1048.07     1061.40     34.08 o 
   3   4   8     2120.50     2199.52     87.01 o 
   4   4   8      285.63      285.75     27.75 o 
   5   4   8      482.50      502.52     12.53 o 
   6   4   8      821.04      875.97     18.64 o 
   7   4   8       98.37       91.57     15.26 o 
   8   4   8      165.67      195.20     36.04 o 
 -10   5   8       32.19       33.38     10.83 o 
  -9   5   8      166.17      180.40     27.26 o 
  -8   5   8      629.32      687.29     20.40 o 
  -7   5   8       38.25       36.02     11.05 o 
  -6   5   8       38.23       28.36      8.69 o 
  -5   5   8        9.77       10.48      3.23 o 
  -4   5   8     7508.79     7705.44    161.11 o 
  -3   5   8     3935.46     4046.90     49.32 o 
  -2   5   8     2884.43     2631.03     38.57 o 
  -1   5   8      728.23      696.84     17.32 o 
   0   5   8      169.97      163.34     12.26 o 
   1   5   8    11790.61    11641.70    322.13 o 
   2   5   8     2088.18     2291.93     48.83 o 
   3   5   8       73.55       72.75      9.79 o 
   4   5   8      553.13      610.22     38.51 o 
   5   5   8       31.30       32.78      6.43 o 
   6   5   8        9.19       11.32      8.54 o 
   7   5   8     1143.69     1122.66     78.65 o 
   8   5   8      563.82      547.39     37.87 o 
  -9   6   8      835.00      865.50     34.99 o 
  -8   6   8      250.32      228.19     30.87 o 
  -7   6   8      467.94      457.28     26.76 o 
  -6   6   8      398.01      451.83     19.30 o 
  -5   6   8       89.56       96.59     14.67 o 
  -4   6   8     4386.88     4562.15     81.49 o 
  -3   6   8     3949.15     3879.45     63.12 o 
  -2   6   8        0.92        4.59      5.47 o 
  -1   6   8      849.57      809.94     23.82 o 
   0   6   8     5107.80     5025.20     61.18 o 
   1   6   8        5.35        6.97      4.83 o 
   2   6   8     1430.45     1466.25     31.18 o 
   3   6   8     3268.10     3404.34     90.50 o 
   4   6   8      769.05      850.46     36.44 o 
   5   6   8       20.15       24.09      8.74 o 
   6   6   8      538.54      497.94     43.89 o 
   7   6   8      179.30      127.96     38.51 o 
   8   6   8      296.09      229.12     66.49 o 
  -9   7   8       56.84       60.42     13.23 o 
  -8   7   8      531.49      574.73     33.72 o 
  -7   7   8     1156.45     1155.46     40.80 o 
  -6   7   8      101.12       76.28     17.12 o 
  -5   7   8     3604.11     3728.07     78.19 o 
  -4   7   8      513.77      483.95     17.00 o 
  -3   7   8      820.91      822.06     17.45 o 
  -2   7   8     1667.94     1726.61     35.68 o 
  -1   7   8      165.65      126.88     18.34 o 
   0   7   8     1458.20     1510.56     34.74 o 
   1   7   8     1470.64     1351.07     27.93 o 
   2   7   8     1357.42     1285.00     35.99 o 
   3   7   8        0.75        5.43      6.72 o 
   4   7   8      558.26      528.39     19.33 o 
   5   7   8       45.86       73.42     24.87 o 
   6   7   8      158.75      133.49     34.04 o 
   7   7   8      912.12      947.50     51.79 o 
   8   7   8      129.90      120.72     32.56 o 
  -9   8   8      687.97      638.43     38.36 o 
  -8   8   8        4.59       19.62      8.26 o 
  -7   8   8       63.43       44.53     12.66 o 
  -6   8   8      760.63      771.80     43.85 o 
  -5   8   8       69.73       84.18     14.74 o 
  -4   8   8      651.74      682.60     19.04 o 
  -3   8   8      636.14      566.46     15.98 o 
  -2   8   8       15.23       18.29      5.25 o 
  -1   8   8     3024.06     3107.85     65.42 o 
   0   8   8      431.38      402.12     22.38 o 
   1   8   8      696.30      668.32     20.38 o 
   2   8   8      344.49      335.13     23.44 o 
   3   8   8     3189.12     3420.22     83.41 o 
   4   8   8      398.58      407.30     15.02 o 
   5   8   8      115.18      109.02     31.14 o 
   6   8   8      656.88      679.85     31.97 o 
   7   8   8      363.22      378.32     26.05 o 
  -8   9   8      534.50      516.93     34.79 o 
  -7   9   8       74.79       60.96     14.51 o 
  -6   9   8       15.40       32.60      9.97 o 
  -5   9   8       13.40       13.77      5.27 o 
  -4   9   8       12.96       21.94      6.12 o 
  -3   9   8      516.90      561.60     16.20 o 
  -2   9   8      846.77      784.83     26.33 o 
  -1   9   8      999.59      954.79     37.93 o 
   0   9   8      263.77      270.73     35.27 o 
   1   9   8       15.56       20.10      8.72 o 
   2   9   8     1079.47     1131.37     44.08 o 
   3   9   8      489.56      435.23     32.39 o 
   4   9   8      117.67       93.07     19.74 o 
   5   9   8      368.85      358.20     74.19 o 
   6   9   8       11.89       29.49     12.59 o 
   7   9   8     1563.17     1688.59     76.35 o 
  -8  10   8       10.71       13.08     13.80 o 
  -7  10   8      456.28      436.45     29.39 o 
  -6  10   8      243.75      243.53     31.51 o 
  -5  10   8        0.80        3.24      9.02 o 
  -4  10   8        4.14       11.64     10.29 o 
  -3  10   8      573.86      644.56     16.73 o 
  -2  10   8        5.32        3.57      9.40 o 
  -1  10   8      490.80      492.49     15.57 o 
   0  10   8      261.90      244.24     32.08 o 
   1  10   8      115.08       99.22     17.59 o 
   2  10   8      459.86      432.96     16.83 o 
   3  10   8      325.81      302.56     39.83 o 
   4  10   8     1384.72     1416.10     79.37 o 
   5  10   8      155.54      148.62     34.01 o 
   6  10   8     1758.80     1847.74     72.56 o 
  -7  11   8       71.79       58.31     16.61 o 
  -6  11   8      130.23      123.58     24.68 o 
  -5  11   8      273.90      241.65     38.07 o 
  -4  11   8     1272.21     1280.41     48.11 o 
  -3  11   8       41.54       46.27      8.98 o 
  -2  11   8      989.06     1026.80     36.30 o 
  -1  11   8      348.59      281.59     39.95 o 
   0  11   8        0.18      -11.42     10.44 o 
   1  11   8      361.04      397.11     41.42 o 
   2  11   8       11.17        9.09     10.41 o 
   3  11   8       15.89       16.90     10.14 o 
   4  11   8      214.40      188.28     40.44 o 
   5  11   8      164.68      156.14     37.41 o 
  -6  12   8       90.44       67.28     17.04 o 
  -5  12   8       21.28       16.40      8.63 o 
  -4  12   8      282.19      276.29     41.95 o 
  -3  12   8      768.51      728.41     29.48 o 
  -2  12   8        9.52       17.31      7.51 o 
  -1  12   8      572.52      593.30     33.49 o 
   0  12   8      455.21      459.65     18.36 o 
   1  12   8      317.42      327.68     32.19 o 
   2  12   8       56.61       55.31     15.78 o 
   3  12   8       54.59       59.42     13.48 o 
   4  12   8       65.21       63.73     23.00 o 
   5  12   8        0.65       29.93     15.37 o 
  -5  13   8      629.79      638.33     53.05 o 
  -4  13   8       51.18       47.21     12.44 o 
  -3  13   8       50.69       38.31     10.44 o 
  -2  13   8      965.55     1014.76     39.90 o 
  -1  13   8      237.43      242.79     34.43 o 
   0  13   8       54.12       48.54      9.00 o 
   1  13   8      465.56      479.08     50.83 o 
   2  13   8      161.43      158.11     22.21 o 
   3  13   8        4.96       24.03      8.52 o 
  -4  14   8      375.25      273.64     49.72 o 
  -3  14   8      219.05      194.80     35.36 o 
  -2  14   8       89.59       81.16     15.65 o 
  -1  14   8       78.45       60.35     18.14 o 
   0  14   8      288.31      287.09     39.90 o 
   1  14   8       35.09       37.37      8.64 o 
   2  14   8      253.10      224.58     37.76 o 
 -10   1   9       29.80       26.11      9.18 o 
  -9   1   9      103.02      100.35     21.50 o 
  -8   1   9      115.49      109.45     17.38 o 
  -7   1   9      267.06      260.27     36.23 o 
  -6   1   9        2.03        9.11      6.83 o 
  -5   1   9       39.45       31.11      6.28 o 
  -4   1   9      819.92      908.05     23.11 o 
  -3   1   9      879.76     1020.34     34.16 o 
  -2   1   9      562.05      626.19     21.25 o 
  -1   1   9      786.37      879.16     15.53 o 
   0   1   9        4.10        4.07      2.25 o 
   1   1   9      663.05      691.86     12.11 o 
   2   1   9        4.57        3.48      5.79 o 
   3   1   9      107.43      122.76      9.90 o 
   4   1   9      109.47      116.37      8.90 o 
   5   1   9     1146.86     1136.49     23.82 o 
   6   1   9     2037.40     1823.33     42.71 o 
   7   1   9      125.34      126.09     22.96 o 
   8   1   9      235.35      179.35     39.94 o 
 -10   2   9        0.74       -4.96     10.38 o 
  -9   2   9      274.43      211.90     38.87 o 
  -8   2   9      819.49      847.35     34.53 o 
  -7   2   9     1035.18     1024.23     50.09 o 
  -6   2   9      243.16      240.56     16.34 o 
  -5   2   9      135.02      173.15     10.33 o 
  -4   2   9      129.12      154.18      6.32 o 
  -3   2   9      992.42     1058.22     30.78 o 
  -2   2   9     1155.05     1369.52     40.87 o 
  -1   2   9        4.33        3.06      1.80 o 
   0   2   9     1836.64     1982.52     26.29 o 
   1   2   9       29.10       24.67      3.71 o 
   2   2   9        3.39        4.65      4.71 o 
   3   2   9      147.28      171.70     15.10 o 
   4   2   9        7.08        9.28      3.64 o 
   5   2   9      139.46       99.67     13.76 o 
   6   2   9      285.44      285.31     25.63 o 
   7   2   9     1071.51     1093.36     95.61 o 
   8   2   9       17.32       38.61     21.45 o 
 -10   3   9        0.92        7.44      9.21 o 
  -9   3   9        5.25       14.65     11.24 o 
  -8   3   9      236.70      215.24     30.44 o 
  -7   3   9      812.86      752.65     30.74 o 
  -6   3   9     1562.62     1571.28     36.28 o 
  -5   3   9        0.48       -3.90     12.58 o 
  -4   3   9      983.41     1002.41     25.08 o 
  -3   3   9      424.06      409.96     16.77 o 
  -2   3   9        0.38       -0.99      8.73 o 
  -1   3   9     1972.49     1954.01     22.32 o 
   0   3   9     1060.63     1076.89     21.71 o 
   1   3   9       10.04       13.51      2.92 o 
   2   3   9     1170.65     1196.53     25.99 o 
   3   3   9      481.78      502.81     10.85 o 
   4   3   9      291.97      274.58     19.97 o 
   5   3   9       17.87       19.27      9.55 o 
   6   3   9       55.01       49.51      9.46 o 
   7   3   9        4.07       13.34     13.91 o 
   8   3   9       14.74       15.26     14.84 o 
 -10   4   9       17.77       18.87      9.67 o 
  -9   4   9      135.74      121.58     23.11 o 
  -8   4   9      571.40      600.04     28.19 o 
  -7   4   9      352.76      270.74     23.15 o 
  -6   4   9      159.79      155.18     22.51 o 
  -5   4   9     2398.74     2331.06     41.82 o 
  -4   4   9      476.10      429.58     15.76 o 
  -3   4   9      449.23      464.88     33.98 o 
  -2   4   9       99.80       99.59     14.79 o 
  -1   4   9      116.64      117.00      5.05 o 
   0   4   9      399.54      380.08     11.75 o 
   1   4   9        4.02        7.18      2.83 o 
   2   4   9       18.08       21.59      4.89 o 
   3   4   9        9.22       -1.73     13.95 o 
   4   4   9      184.76      193.33     14.43 o 
   5   4   9        0.74        5.37      3.53 o 
   6   4   9      425.88      420.65     47.59 o 
   7   4   9      171.96      138.13     40.30 o 
   8   4   9       22.42       21.49     50.20 o 
 -10   5   9       78.45       64.27     20.83 o 
  -9   5   9      489.46      402.92     51.78 o 
  -8   5   9        0.25       15.33      5.12 o 
  -7   5   9      263.09      243.88     26.48 o 
  -6   5   9      227.18      214.14     13.34 o 
  -5   5   9     1000.07      929.19     22.00 o 
  -4   5   9      244.77      197.75     14.44 o 
  -3   5   9      332.46      335.29     10.10 o 
  -2   5   9      364.96      401.53      9.04 o 
  -1   5   9     3144.90     3307.46     40.92 o 
   0   5   9     1447.71     1584.73     31.65 o 
   1   5   9        7.68        4.35      3.51 o 
   2   5   9     1591.43     1593.63     31.01 o 
   3   5   9     1671.41     1718.87     43.00 o 
   4   5   9      486.82      473.57     20.39 o 
   5   5   9       14.89       26.37     12.49 o 
   6   5   9       62.10       45.59     15.87 o 
   7   5   9        2.33        4.89     20.54 o 
   8   5   9       12.42        5.59     15.52 o 
  -9   6   9      132.41      153.42     22.43 o 
  -8   6   9      669.79      620.19     27.71 o 
  -7   6   9      211.95      229.48     35.21 o 
  -6   6   9     1968.50     1935.09     45.94 o 
  -5   6   9      565.32      554.82     17.34 o 
  -4   6   9      434.86      400.79     19.78 o 
  -3   6   9      184.75      163.28     11.11 o 
  -2   6   9       94.36       97.91     11.31 o 
  -1   6   9      102.05      132.34     17.86 o 
   0   6   9     1576.24     1782.66     35.26 o 
   1   6   9     2049.85     2154.18     38.56 o 
   2   6   9     1385.04     1468.53     40.94 o 
   3   6   9      326.74      327.71     11.37 o 
   4   6   9      407.38      430.38     24.50 o 
   5   6   9        7.09        7.74     10.14 o 
   6   6   9       56.01       64.65     16.03 o 
   7   6   9        1.70       20.06     22.43 o 
  -9   7   9       22.91       22.52     13.47 o 
  -8   7   9      151.94      131.68     19.85 o 
  -7   7   9        5.41       19.44      8.34 o 
  -6   7   9      171.62      158.59     24.61 o 
  -5   7   9      338.49      334.58     17.93 o 
  -4   7   9     1857.31     1912.06     41.24 o 
  -3   7   9      694.51      735.25     17.86 o 
  -2   7   9       11.21       13.67      5.31 o 
  -1   7   9      686.25      698.56     21.32 o 
   0   7   9       24.20       33.33      8.09 o 
   1   7   9        0.09        5.57      5.95 o 
   2   7   9     1306.90     1371.07     60.27 o 
   3   7   9     1680.52     1724.89     48.80 o 
   4   7   9      531.22      551.38     25.68 o 
   5   7   9        4.37       -2.37     13.42 o 
   6   7   9        1.29        9.77      8.60 o 
   7   7   9        5.63       -2.50     21.65 o 
  -9   8   9      361.32      368.09     85.62 o 
  -8   8   9      385.37      479.23     80.13 o 
  -7   8   9        0.32       -6.44     11.62 o 
  -6   8   9      914.46      997.54     24.84 o 
  -5   8   9     1001.69     1008.35     40.83 o 
  -4   8   9      223.04      187.88     16.86 o 
  -3   8   9      341.29      328.19     26.63 o 
  -2   8   9     1030.73     1058.66     39.67 o 
  -1   8   9      338.26      367.65     19.89 o 
   0   8   9      319.19      314.62     20.24 o 
   1   8   9       73.80       57.63     11.05 o 
   2   8   9      202.56      206.18     15.70 o 
   3   8   9       64.55       55.72     13.05 o 
   4   8   9        8.30       29.41     10.71 o 
   5   8   9      178.66      136.29     30.99 o 
   6   8   9      101.88       70.79     14.48 o 
   7   8   9      223.20      248.87     62.90 o 
  -8   9   9       55.18       44.97     10.11 o 
  -7   9   9      184.55      199.87     15.15 o 
  -6   9   9      274.71      296.71     32.75 o 
  -5   9   9     1337.72     1331.94     35.67 o 
  -4   9   9      927.00      900.61     26.64 o 
  -3   9   9      856.15      917.57     28.51 o 
  -2   9   9     1474.57     1437.47     37.52 o 
  -1   9   9      433.62      403.19     18.44 o 
   0   9   9       31.14       36.75     11.20 o 
   1   9   9      205.04      236.55     16.60 o 
   2   9   9     1215.52     1259.74     42.49 o 
   3   9   9       77.37       78.17     14.18 o 
   4   9   9       38.05       37.58     20.55 o 
   5   9   9      185.59      172.24     37.16 o 
   6   9   9      131.14      140.74     28.52 o 
  -7  10   9       16.24       22.08     14.47 o 
  -6  10   9      205.24      251.75     19.83 o 
  -5  10   9     1871.23     1970.26     60.30 o 
  -4  10   9       70.00       52.24     11.89 o 
  -3  10   9        1.96       15.47      7.08 o 
  -2  10   9      494.29      570.13     18.77 o 
  -1  10   9      473.39      450.26     34.75 o 
   0  10   9      215.78      204.17     24.38 o 
   1  10   9      339.91      350.04     20.42 o 
   2  10   9      102.87      103.19     16.91 o 
   3  10   9     1131.43     1148.29     48.63 o 
   4  10   9      861.75      869.57     34.22 o 
   5  10   9      672.52      699.06     57.14 o 
   6  10   9      114.37       90.72     28.62 o 
  -7  11   9      308.25      298.71     75.61 o 
  -6  11   9      448.62      306.68     85.86 o 
  -5  11   9       67.24       93.28     17.47 o 
  -4  11   9     1390.46     1448.42     54.04 o 
  -3  11   9       79.63       97.51     15.77 o 
  -2  11   9       27.24       25.55      7.44 o 
  -1  11   9       44.69       47.38     10.68 o 
   0  11   9      231.00      240.63     34.66 o 
   1  11   9      213.13      213.37     30.89 o 
   2  11   9      371.02      379.02     28.55 o 
   3  11   9      234.00      222.08     33.31 o 
   4  11   9        9.83        0.96     12.95 o 
   5  11   9      726.58      645.05     46.00 o 
  -6  12   9      412.97      340.34     72.73 o 
  -5  12   9     1554.38     1593.87     47.98 o 
  -4  12   9      104.42       82.03     14.67 o 
  -3  12   9      508.06      452.15     22.98 o 
  -2  12   9     1310.89     1299.40     43.36 o 
  -1  12   9      657.96      629.32     26.76 o 
   0  12   9      843.38      823.72     25.18 o 
   1  12   9      390.13      353.93     54.36 o 
   2  12   9      178.97      168.30     30.08 o 
   3  12   9      241.29      237.96     43.93 o 
   4  12   9      387.48      442.80     34.03 o 
  -5  13   9        3.95        6.62     14.40 o 
  -4  13   9      741.37      786.93     46.29 o 
  -3  13   9     1453.16     1395.01     34.73 o 
  -2  13   9       35.65       21.46      7.50 o 
  -1  13   9     1584.73     1689.27     64.30 o 
   0  13   9      400.15      443.62     27.33 o 
   1  13   9      103.96       87.86     15.86 o 
   2  13   9      532.76      549.33     30.06 o 
   3  13   9      208.22      207.71     40.02 o 
  -3  14   9      726.96      785.25     48.82 o 
  -2  14   9     1406.60     1518.39     47.24 o 
  -1  14   9      147.29      165.28     23.87 o 
   0  14   9      614.25      564.23     52.11 o 
   1  14   9      723.66      744.10     27.97 o 
 -10   0  10      201.62      190.37     45.33 o 
  -9   0  10      305.52      259.38     65.31 o 
  -8   0  10      217.07      227.98     47.58 o 
  -7   0  10      801.30      795.78     33.77 o 
  -6   0  10       49.14       46.96     15.92 o 
  -5   0  10     2314.51     2447.85     55.38 o 
  -4   0  10     1955.55     1934.68     48.40 o 
  -3   0  10      573.66      551.21     21.56 o 
  -2   0  10      112.24       96.07      9.44 o 
  -1   0  10      827.34     1051.84     31.49 o 
   0   0  10     1802.43     1831.81     25.61 o 
   1   0  10       85.46       69.86      8.30 o 
   2   0  10     1959.74     2085.43     49.90 o 
   3   0  10      176.37      168.05     11.72 o 
   4   0  10     1755.71     1848.04     71.20 o 
   5   0  10      108.52      119.81     25.30 o 
   6   0  10     2858.64     3092.28    104.13 o 
   7   0  10      502.73      483.75     43.95 o 
   8   0  10     2688.53     2737.01    117.01 o 
 -10   1  10        1.95       17.11     10.11 o 
  -9   1  10      343.08      325.53     48.02 o 
  -8   1  10       73.11       68.95     12.19 o 
  -7   1  10     2486.28     2511.94     57.23 o 
  -6   1  10     8193.56     8688.57     73.75 o 
  -5   1  10     1392.42     1436.57     24.01 o 
  -4   1  10       25.61       23.98      4.63 o 
  -3   1  10     2387.25     2337.33     37.76 o 
  -2   1  10     2805.45     2724.27     38.33 o 
  -1   1  10        1.91       -1.29      2.87 o 
   0   1  10      923.15      794.37     15.76 o 
   1   1  10     5589.76     5825.55     80.35 o 
   2   1  10      693.35      697.03     14.75 o 
   3   1  10     1979.60     1962.41     36.61 o 
   4   1  10      163.59      173.17      9.34 o 
   5   1  10       54.79       49.05     11.77 o 
   6   1  10     1572.22     1560.33     40.50 o 
   7   1  10     3099.22     3140.96     48.23 o 
   8   1  10      221.78      161.82     30.91 o 
 -10   2  10     1559.18     1842.18     67.94 o 
  -9   2  10      184.72      131.34     24.83 o 
  -8   2  10      632.65      600.09     19.45 o 
  -7   2  10     1016.82     1007.71     29.39 o 
  -6   2  10      134.16      113.82     13.10 o 
  -5   2  10     2224.89     2301.80     39.94 o 
  -4   2  10     1208.17     1233.50     31.48 o 
  -3   2  10      532.05      516.82     19.66 o 
  -2   2  10     3221.57     3312.72     44.25 o 
  -1   2  10     2776.87     2743.16     53.87 o 
   0   2  10     1955.15     1964.38     30.53 o 
   1   2  10     1448.96     1419.29     28.46 o 
   2   2  10     3060.63     3148.82     50.54 o 
   3   2  10      191.93      172.44     10.27 o 
   4   2  10      332.63      327.87      8.31 o 
   5   2  10      284.48      304.78     18.82 o 
   6   2  10      191.62      190.27     30.81 o 
   7   2  10        0.68       12.94      5.78 o 
   8   2  10      144.87      147.18     40.74 o 
 -10   3  10       15.02       17.42     11.98 o 
  -9   3  10     2366.58     2507.44     88.50 o 
  -8   3  10        3.31       19.52      8.08 o 
  -7   3  10      584.89      558.99     17.97 o 
  -6   3  10      873.09      866.24     37.73 o 
  -5   3  10     3823.01     4027.16     67.71 o 
  -4   3  10        0.38        4.26     11.71 o 
  -3   3  10     3282.77     3320.55     59.27 o 
  -2   3  10     1617.94     1711.68     30.67 o 
  -1   3  10      207.90      232.61     10.39 o 
   0   3  10     2728.63     2842.46     32.29 o 
   1   3  10     9261.87     9086.71    137.81 o 
   2   3  10       99.44      107.00     11.60 o 
   3   3  10     1495.93     1491.55     38.55 o 
   4   3  10     1020.44     1057.14     16.63 o 
   5   3  10       51.76       42.25      7.70 o 
   6   3  10      481.88      471.73     18.96 o 
   7   3  10      638.77      621.52     40.83 o 
   8   3  10      180.71      126.06     27.82 o 
 -10   4  10     1760.00     1980.89     73.43 o 
  -9   4  10      206.02      242.66     32.49 o 
  -8   4  10      664.39      731.75     44.33 o 
  -7   4  10       37.91       29.84     11.51 o 
  -6   4  10       44.31       42.62      8.22 o 
  -5   4  10       12.95        9.58      5.31 o 
  -4   4  10     5013.32     5188.20    100.17 o 
  -3   4  10     2209.02     2220.93     52.35 o 
  -2   4  10      577.66      603.46     24.57 o 
  -1   4  10      723.52      685.50     15.81 o 
   0   4  10     1266.36     1235.80     23.87 o 
   1   4  10     1392.67     1482.42     29.38 o 
   2   4  10     6850.18     7088.42     68.87 o 
   3   4  10     1677.42     1692.06     38.16 o 
   4   4  10     2175.26     2245.46     57.08 o 
   5   4  10     1198.05     1208.77     26.86 o 
   6   4  10      273.73      275.03     48.46 o 
   7   4  10        1.37       20.00     11.97 o 
   8   4  10      366.59      300.85     75.16 o 
  -9   5  10     1687.96     1669.22     55.29 o 
  -8   5  10      953.17      957.40     41.11 o 
  -7   5  10      801.54      802.00     39.31 o 
  -6   5  10        6.11       25.26     13.80 o 
  -5   5  10     1040.98     1048.20     27.71 o 
  -4   5  10      198.20      216.18     10.17 o 
  -3   5  10      162.67      131.97     20.28 o 
  -2   5  10      227.36      214.15     18.20 o 
  -1   5  10        9.03       10.96      3.95 o 
   0   5  10     5694.20     5909.86    102.33 o 
   1   5  10     2400.01     2461.75     43.23 o 
   2   5  10      162.54      162.31      8.66 o 
   3   5  10     4215.24     4488.53    119.73 o 
   4   5  10     1107.35     1190.14     67.77 o 
   5   5  10      269.30      261.15     34.86 o 
   6   5  10      131.52      131.17     18.29 o 
   7   5  10      454.43      418.42     66.39 o 
  -9   6  10      305.45      248.12     45.28 o 
  -8   6  10      363.77      377.88     60.01 o 
  -7   6  10     1234.03     1202.40     47.11 o 
  -6   6  10       27.81       30.60      7.75 o 
  -5   6  10     2024.95     2014.88     51.00 o 
  -4   6  10     1196.06     1249.88     33.05 o 
  -3   6  10      345.54      327.42     18.36 o 
  -2   6  10      609.51      574.68     13.84 o 
  -1   6  10     2426.49     2394.24     42.24 o 
   0   6  10     1746.14     1793.91     36.37 o 
   1   6  10     2936.67     3160.12     54.96 o 
   2   6  10     4649.36     4761.83     83.37 o 
   3   6  10     1550.77     1484.17     51.21 o 
   4   6  10      120.45      121.95     18.51 o 
   5   6  10      123.94      137.26     20.83 o 
   6   6  10      849.86      788.17     26.36 o 
   7   6  10        6.98       15.60     11.92 o 
  -9   7  10      232.30      251.42     45.68 o 
  -8   7  10      461.91      434.27     64.74 o 
  -7   7  10      102.09       83.01     18.31 o 
  -6   7  10     1381.34     1369.85     35.22 o 
  -5   7  10      210.39      187.54     12.12 o 
  -4   7  10      474.76      455.77     15.46 o 
  -3   7  10     1140.08     1116.88     25.22 o 
  -2   7  10      538.02      544.93     17.52 o 
  -1   7  10       59.04       69.13     10.12 o 
   0   7  10     2506.28     2695.63     48.54 o 
   1   7  10     4045.61     4327.05     69.94 o 
   2   7  10      132.80      108.33     17.57 o 
   3   7  10      208.60      159.02     16.98 o 
   4   7  10       42.42       20.78     10.06 o 
   5   7  10      104.73       85.15     26.11 o 
   6   7  10      622.43      658.34     30.47 o 
   7   7  10      408.07      299.82     72.68 o 
  -8   8  10      498.97      515.24     38.90 o 
  -7   8  10      911.02      899.41     38.15 o 
  -6   8  10       89.12       78.12     14.34 o 
  -5   8  10     2578.43     2595.16     45.70 o 
  -4   8  10     1570.87     1620.36     39.96 o 
  -3   8  10     1698.31     1790.46     44.10 o 
  -2   8  10      218.09      180.05     24.51 o 
  -1   8  10      281.69      285.56     23.03 o 
   0   8  10      212.06      194.82     32.54 o 
   1   8  10      152.69      184.19     26.23 o 
   2   8  10     2094.99     2194.38     63.53 o 
   3   8  10      354.07      372.08     26.29 o 
   4   8  10        4.54       14.46     11.31 o 
   5   8  10      164.21      178.47     38.17 o 
   6   8  10      300.16      303.05     40.12 o 
  -8   9  10      425.64      349.65     62.92 o 
  -7   9  10      120.46       97.82     19.89 o 
  -6   9  10     1174.03     1141.47     52.70 o 
  -5   9  10      208.54      187.28     26.55 o 
  -4   9  10      195.54      164.66     11.46 o 
  -3   9  10      158.50      153.86     23.48 o 
  -2   9  10       37.47       19.61      5.79 o 
  -1   9  10     1495.15     1638.70     42.57 o 
   0   9  10      193.33      237.78     19.11 o 
   1   9  10     1132.06     1155.79     38.01 o 
   2   9  10       63.35       64.46     12.41 o 
   3   9  10      435.35      366.36     65.73 o 
   4   9  10       33.84       51.78     12.83 o 
   5   9  10       92.32       92.04     19.59 o 
   6   9  10      300.56      221.51     41.88 o 
  -7  10  10      210.77      169.66     32.45 o 
  -6  10  10       15.51        1.91     15.12 o 
  -5  10  10      239.79      218.84     42.26 o 
  -4  10  10     1108.04     1102.86     48.00 o 
  -3  10  10       14.48       19.15      8.01 o 
  -2  10  10        5.11       16.67      7.49 o 
  -1  10  10      123.53      143.15     19.48 o 
   0  10  10      165.95      169.98     23.70 o 
   1  10  10       42.09       48.78     17.64 o 
   2  10  10      346.68      311.10     36.95 o 
   3  10  10       68.42       89.79     18.64 o 
   4  10  10      304.06      267.98     76.33 o 
   5  10  10      340.36      442.37     63.24 o 
  -6  11  10        8.16       28.98     19.60 o 
  -5  11  10      142.35      127.49     22.56 o 
  -4  11  10       39.31       36.26     15.02 o 
  -3  11  10      185.80      189.11     31.21 o 
  -2  11  10       18.72       38.38     12.55 o 
  -1  11  10       34.63       36.24     12.52 o 
   0  11  10     1458.40     1477.25     72.57 o 
   1  11  10     1115.26     1113.50     42.21 o 
   2  11  10      270.65      211.29     36.97 o 
   3  11  10      197.25      225.98     45.33 o 
   4  11  10       41.38       39.91     13.42 o 
  -5  12  10      186.57      162.95     38.32 o 
  -4  12  10      250.53      233.45     50.17 o 
  -3  12  10      108.69       61.65     17.23 o 
  -2  12  10       24.59       17.62     11.61 o 
  -1  12  10      223.16      180.90     26.43 o 
   0  12  10       80.11       88.93     13.54 o 
   1  12  10      835.75      787.04     36.11 o 
   2  12  10      454.89      460.98     31.63 o 
   3  12  10      337.21      299.05     58.45 o 
  -4  13  10       94.75       62.14     14.26 o 
  -3  13  10      109.78      108.68     42.38 o 
  -2  13  10      242.88      229.78     39.14 o 
  -1  13  10      214.98      197.28     32.70 o 
   0  13  10      796.45      711.90     24.42 o 
   1  13  10      206.82      195.55     28.77 o 
   2  13  10        2.85        4.75     15.91 o 
  -1  14  10      475.62      410.07     70.79 o 
 -10   1  11        6.67       18.22     13.19 o 
  -9   1  11      120.62       98.44     20.70 o 
  -8   1  11        1.77       18.30      6.97 o 
  -7   1  11       44.04       55.80     10.69 o 
  -6   1  11      160.00      158.16     19.52 o 
  -5   1  11        4.47        9.83      3.41 o 
  -4   1  11      129.61      119.17      9.19 o 
  -3   1  11       30.21       23.25      6.61 o 
  -2   1  11       73.37       77.32      9.48 o 
  -1   1  11       23.80       21.79      4.27 o 
   0   1  11     1085.16     1149.68     19.30 o 
   1   1  11      151.13      149.33      5.30 o 
   2   1  11      136.99      141.85      9.66 o 
   3   1  11      319.44      301.79      8.06 o 
   4   1  11       13.40       15.56      5.20 o 
   5   1  11       44.33       37.80     11.72 o 
   6   1  11       60.30       48.99     11.28 o 
   7   1  11      513.20      484.10     45.54 o 
 -10   2  11       16.82       36.99     11.31 o 
  -9   2  11        2.31        4.36     12.76 o 
  -8   2  11       43.14       45.14     12.12 o 
  -7   2  11      498.03      502.38     20.09 o 
  -6   2  11       31.94       20.85      8.62 o 
  -5   2  11     1296.17     1317.93     31.68 o 
  -4   2  11      994.50     1031.81     25.50 o 
  -3   2  11      111.83      116.02     15.70 o 
  -2   2  11       48.21       45.26      9.57 o 
  -1   2  11      659.99      679.40     16.26 o 
   0   2  11       82.82       85.43      8.30 o 
   1   2  11        3.32        3.84      2.85 o 
   2   2  11       75.86       71.84      6.80 o 
   3   2  11       79.40       82.20     10.34 o 
   4   2  11      188.43      205.32     21.94 o 
   5   2  11      142.31      124.76     19.71 o 
   6   2  11      168.64      123.73     31.59 o 
   7   2  11        0.72       11.67     12.01 o 
 -10   3  11       43.41       18.09     18.63 o 
  -9   3  11        9.06       25.66     15.33 o 
  -8   3  11      208.88      168.48     28.18 o 
  -7   3  11      223.15      219.67     38.38 o 
  -6   3  11       39.34       35.38     11.20 o 
  -5   3  11      258.56      293.64     23.49 o 
  -4   3  11     1403.92     1479.99     33.87 o 
  -3   3  11      705.73      775.26     33.78 o 
  -2   3  11       40.38       45.93     10.71 o 
  -1   3  11       60.58       75.40      6.60 o 
   0   3  11      935.45      968.55     18.18 o 
   1   3  11      633.51      645.78     13.02 o 
   2   3  11      760.37      787.48     23.50 o 
   3   3  11       48.75       61.76     11.59 o 
   4   3  11      741.73      723.98     16.01 o 
   5   3  11      509.33      483.49     13.88 o 
   6   3  11       55.99       62.82     16.72 o 
   7   3  11        3.97       14.12      8.87 o 
  -9   4  11       13.67        6.95     13.03 o 
  -8   4  11       93.50       82.92     20.99 o 
  -7   4  11       56.18       50.44     11.87 o 
  -6   4  11     1325.50     1216.83     44.88 o 
  -5   4  11      196.28      175.89     30.21 o 
  -4   4  11      108.49       88.23     18.28 o 
  -3   4  11      600.55      576.61     20.98 o 
  -2   4  11      173.45      178.01     27.36 o 
  -1   4  11      365.69      375.64      7.22 o 
   0   4  11      896.97      947.82     19.44 o 
   1   4  11     1114.29     1208.97     24.24 o 
   2   4  11        2.56        6.57      3.12 o 
   3   4  11      107.71      123.22     16.66 o 
   4   4  11      169.67      159.21     11.24 o 
   5   4  11        0.05        4.37      6.22 o 
   6   4  11       37.38       46.94     12.32 o 
   7   4  11        0.23       13.95      7.06 o 
  -9   5  11        4.59        9.00     11.26 o 
  -8   5  11       50.63       31.79     11.72 o 
  -7   5  11      438.30      360.66     64.65 o 
  -6   5  11      138.69      111.77     14.88 o 
  -5   5  11      747.28      704.55     43.74 o 
  -4   5  11       14.34       17.95      8.27 o 
  -3   5  11      120.98      113.82     24.87 o 
  -2   5  11       51.08       63.15     14.32 o 
  -1   5  11      386.97      401.46     13.77 o 
   0   5  11      387.05      381.37     12.40 o 
   1   5  11     1068.41     1044.54     24.16 o 
   2   5  11     1676.30     1762.61     45.13 o 
   3   5  11        0.66        7.84      9.89 o 
   4   5  11      200.14      255.77     44.38 o 
   5   5  11      171.55      146.51     16.55 o 
   6   5  11       56.91       45.21     17.43 o 
   7   5  11        1.00        2.16      8.53 o 
  -9   6  11       10.44       24.70     10.52 o 
  -8   6  11       35.79       30.52      8.83 o 
  -7   6  11      303.85      315.45     51.23 o 
  -6   6  11      163.55      193.05     33.28 o 
  -5   6  11      420.03      366.98     12.33 o 
  -4   6  11       72.97       57.57     12.22 o 
  -3   6  11      625.29      620.72     24.54 o 
  -2   6  11     1291.04     1348.87     26.99 o 
  -1   6  11     1092.14     1118.23     26.62 o 
   0   6  11      757.47      764.84     19.59 o 
   1   6  11      520.65      536.24     17.12 o 
   2   6  11      606.00      583.58     23.94 o 
   3   6  11     1317.82     1321.75     39.01 o 
   4   6  11       48.68       38.15     14.08 o 
   5   6  11       20.58       30.31     10.98 o 
   6   6  11       18.02       26.99     13.45 o 
   7   6  11       11.33        9.89     14.09 o 
  -8   7  11      218.83      169.66     31.27 o 
  -7   7  11      126.65       86.55     23.75 o 
  -6   7  11      171.19      149.66     30.90 o 
  -5   7  11        3.54        1.45     11.51 o 
  -4   7  11       43.02       36.52      7.34 o 
  -3   7  11        2.45        3.87      4.79 o 
  -2   7  11     1133.95     1216.13     30.38 o 
  -1   7  11      540.47      573.31     17.21 o 
   0   7  11      766.07      777.72     14.29 o 
   1   7  11       70.63       71.89     11.01 o 
   2   7  11      314.99      315.36     12.89 o 
   3   7  11       20.73       15.65     14.13 o 
   4   7  11      627.13      621.95     21.98 o 
   5   7  11      342.10      323.42     63.47 o 
   6   7  11       86.10       69.77     20.35 o 
  -8   8  11      117.30       82.88     25.97 o 
  -7   8  11      443.02      368.92     61.45 o 
  -6   8  11      332.33      300.62     57.06 o 
  -5   8  11        6.47       10.39     13.30 o 
  -4   8  11      603.41      624.04     15.66 o 
  -3   8  11     1532.39     1588.67     40.54 o 
  -2   8  11      676.54      702.35     15.85 o 
  -1   8  11     2269.46     2383.19     52.82 o 
   0   8  11       68.38       42.27      9.90 o 
   1   8  11        9.38       19.13      9.59 o 
   2   8  11       24.53       19.05     11.38 o 
   3   8  11      178.03      161.62     31.19 o 
   4   8  11      160.90      161.94     30.97 o 
   5   8  11        9.76        7.67     11.65 o 
   6   8  11      176.63      204.98     41.83 o 
  -7   9  11      843.27      796.62     49.54 o 
  -6   9  11      287.03      196.50     37.85 o 
  -5   9  11       77.94       81.85     14.01 o 
  -4   9  11       82.64       77.18     17.45 o 
  -3   9  11       54.74       46.57      8.61 o 
  -2   9  11      974.41     1024.41     25.64 o 
  -1   9  11      493.47      505.81     16.19 o 
   0   9  11       25.71       25.96      8.08 o 
   1   9  11      107.99       94.76     14.77 o 
   2   9  11      267.50      255.45     23.76 o 
   3   9  11       17.23       22.84      8.82 o 
   4   9  11      157.37      143.95     26.11 o 
   5   9  11      403.19      420.89     32.60 o 
  -7  10  11      159.72      115.92     30.33 o 
  -6  10  11      898.24      872.29     41.89 o 
  -5  10  11        6.29       17.64      9.80 o 
  -4  10  11       67.27       82.14     17.91 o 
  -3  10  11      590.94      641.80     28.52 o 
  -2  10  11      147.40      144.42     23.22 o 
  -1  10  11      365.16      340.95     19.32 o 
   0  10  11      164.66      167.06     24.01 o 
   1  10  11      490.19      498.65     31.53 o 
   2  10  11        1.87       12.76     13.19 o 
   3  10  11      603.77      550.89     73.62 o 
   4  10  11      303.87      224.94     48.37 o 
   5  10  11       34.30       41.15     10.42 o 
  -6  11  11       14.69       44.71     23.26 o 
  -5  11  11     1167.05     1155.31     38.64 o 
  -4  11  11      609.09      652.78     36.12 o 
  -3  11  11       21.11       31.03     11.47 o 
  -2  11  11      386.96      411.27     27.87 o 
  -1  11  11      820.06      865.76     38.31 o 
   0  11  11        3.04       24.09      6.15 o 
   1  11  11      265.31      203.92     34.80 o 
   2  11  11      288.90      308.80     53.17 o 
   3  11  11       50.32       34.28     14.44 o 
   4  11  11      676.39      726.19     39.27 o 
  -5  12  11       67.55       74.71     17.88 o 
  -4  12  11      364.10      285.13     68.77 o 
  -3  12  11      561.73      556.18     36.72 o 
  -2  12  11     1129.22     1187.85     45.90 o 
  -1  12  11       96.33       87.59     16.84 o 
   0  12  11      641.62      699.41     32.39 o 
   1  12  11      148.95      129.11     25.86 o 
   2  12  11       61.67       65.38     17.40 o 
   3  12  11      659.54      677.58     50.64 o 
  -3  13  11       22.28       20.83     13.09 o 
  -2  13  11      360.70      337.80     51.31 o 
  -1  13  11     2269.78     2370.56     78.80 o 
   0  13  11        0.07       13.40      8.83 o 
   1  13  11      351.06      279.23     53.87 o 
  -9   0  12      585.01      472.26    141.60 o 
  -8   0  12       99.84       98.96     27.41 o 
  -7   0  12      159.93      110.87     34.97 o 
  -6   0  12      297.17      360.72     46.92 o 
  -5   0  12     5515.66     5534.85    224.22 o 
  -4   0  12     1462.65     1496.56     61.07 o 
  -3   0  12     1100.88     1134.89     54.12 o 
  -2   0  12     3156.62     3136.91     85.07 o 
  -1   0  12      196.65      226.27     12.80 o 
   0   0  12      544.68      575.02     17.55 o 
   1   0  12      383.99      384.84      9.20 o 
   2   0  12     1582.61     1665.81     32.92 o 
   3   0  12       24.62       38.60     18.37 o 
   4   0  12      166.28      126.46     21.25 o 
   5   0  12       65.16       80.51     22.40 o 
   6   0  12     1080.98     1093.82     40.52 o 
   7   0  12     2007.16     1887.63    123.85 o 
  -9   1  12      224.36      278.52     55.31 o 
  -8   1  12       50.69       43.37     20.43 o 
  -7   1  12      170.53      148.79     25.39 o 
  -6   1  12     1859.92     1884.61     43.48 o 
  -5   1  12      666.39      637.96     23.91 o 
  -4   1  12     4699.68     4858.51     76.45 o 
  -3   1  12     4128.72     4357.65     81.70 o 
  -2   1  12      917.19      884.11     24.56 o 
  -1   1  12     1407.45     1334.36     22.87 o 
   0   1  12     1178.28     1123.31     17.89 o 
   1   1  12      462.53      460.31      8.32 o 
   2   1  12     1741.52     1825.36     33.12 o 
   3   1  12      354.19      397.58     20.72 o 
   4   1  12      706.52      711.48     15.83 o 
   5   1  12     1051.89     1046.97     22.11 o 
   6   1  12      785.15      812.12     22.91 o 
   7   1  12      210.85      184.69     42.86 o 
  -9   2  12      175.72      143.74     35.98 o 
  -8   2  12      477.04      492.64     36.11 o 
  -7   2  12      296.74      250.28     56.90 o 
  -6   2  12     1691.91     1687.89     51.77 o 
  -5   2  12     6791.01     6737.79    180.37 o 
  -4   2  12     1757.03     1730.44     48.89 o 
  -3   2  12       30.54       19.08      5.34 o 
  -2   2  12     2311.76     2414.64     46.48 o 
  -1   2  12      387.35      375.38      9.16 o 
   0   2  12      206.12      230.20      8.01 o 
   1   2  12     4916.59     5148.88     72.78 o 
   2   2  12      488.40      501.97     12.18 o 
   3   2  12       71.14       43.45     10.11 o 
   4   2  12       40.98       42.08     12.80 o 
   5   2  12      461.54      444.84     15.75 o 
   6   2  12      266.08      231.77     30.64 o 
   7   2  12      378.54      313.08     59.36 o 
  -9   3  12      231.02      245.20     33.16 o 
  -8   3  12        1.59       25.96      8.90 o 
  -7   3  12       90.82       79.07     20.35 o 
  -6   3  12      563.51      589.94     59.71 o 
  -5   3  12      824.60      828.54     26.37 o 
  -4   3  12     1560.61     1612.96     74.42 o 
  -3   3  12     3285.18     3207.34     92.44 o 
  -2   3  12       27.41       31.20      6.39 o 
  -1   3  12     3781.91     3882.34     73.16 o 
   0   3  12     3165.58     3245.58     51.42 o 
   1   3  12      280.88      257.69      8.67 o 
   2   3  12      890.40      857.96     12.41 o 
   3   3  12      484.90      498.35     13.26 o 
   4   3  12     1138.83     1120.35     32.66 o 
   5   3  12      925.96      930.08     63.66 o 
   6   3  12     1227.65     1275.86     65.91 o 
   7   3  12      199.25      172.09     28.02 o 
  -9   4  12      393.28      327.54     68.36 o 
  -8   4  12      679.50      690.72     34.66 o 
  -7   4  12      395.15      425.96     52.67 o 
  -6   4  12       57.31       42.60     14.76 o 
  -5   4  12      400.89      413.97     49.35 o 
  -4   4  12      160.36      168.15     25.31 o 
  -3   4  12       29.51       34.63      8.09 o 
  -2   4  12     2035.66     2132.74     45.84 o 
  -1   4  12      613.33      650.96     21.64 o 
   0   4  12     1708.15     1857.42     26.83 o 
   1   4  12     2888.03     2915.67     48.55 o 
   2   4  12     1598.04     1678.32     45.38 o 
   3   4  12      244.75      228.34     14.92 o 
   4   4  12     2187.86     2288.49     53.78 o 
   5   4  12     1447.06     1457.02     66.42 o 
   6   4  12       68.21       41.00     10.98 o 
   7   4  12      666.41      632.24     38.43 o 
  -9   5  12      330.14      277.82     51.99 o 
  -8   5  12        6.00       11.33      9.74 o 
  -7   5  12       27.61       29.84     12.45 o 
  -6   5  12     3524.54     3598.99     81.80 o 
  -5   5  12       76.75       91.94     18.99 o 
  -4   5  12       62.34       53.10     15.69 o 
  -3   5  12       26.74       20.49      9.14 o 
  -2   5  12      597.65      676.50     30.08 o 
  -1   5  12     2632.94     2614.16     43.52 o 
   0   5  12     1580.79     1673.70     36.47 o 
   1   5  12       47.36       45.85      8.43 o 
   2   5  12     1090.41     1057.93     26.95 o 
   3   5  12     2035.34     2313.06     54.21 o 
   4   5  12      418.35      367.19     49.20 o 
   5   5  12      974.24     1004.95     29.83 o 
   6   5  12     1200.22     1174.24     35.32 o 
  -8   6  12       51.69       74.60     18.65 o 
  -7   6  12      106.03      117.11     19.73 o 
  -6   6  12      234.96      221.87     42.31 o 
  -5   6  12     4092.30     4304.43    118.23 o 
  -4   6  12      704.88      648.41     17.14 o 
  -3   6  12      494.92      483.17     23.28 o 
  -2   6  12      790.47      740.68     23.95 o 
  -1   6  12      477.85      491.20     20.03 o 
   0   6  12      440.77      459.19     12.58 o 
   1   6  12     1765.12     1717.34     42.94 o 
   2   6  12     1117.13     1189.36     31.06 o 
   3   6  12      292.21      282.19     51.45 o 
   4   6  12      958.16     1037.18     46.22 o 
   5   6  12     1338.92     1308.38     60.65 o 
   6   6  12        1.78        9.93     10.68 o 
  -8   7  12      278.26      198.56     48.40 o 
  -7   7  12      456.99      474.70     53.16 o 
  -6   7  12     1679.90     1642.95     77.25 o 
  -5   7  12      485.73      447.14     19.63 o 
  -4   7  12     1873.41     1987.78     42.74 o 
  -3   7  12     3315.79     3512.15     84.49 o 
  -2   7  12      621.41      594.07     27.40 o 
  -1   7  12      143.64      155.94     13.66 o 
   0   7  12      571.06      603.23     14.64 o 
   1   7  12      996.88      980.88     26.05 o 
   2   7  12      107.23       86.67     21.94 o 
   3   7  12       20.51       24.97      9.89 o 
   4   7  12       92.70       91.42     23.55 o 
   5   7  12      179.71      200.98     34.16 o 
   6   7  12      138.04      122.25     21.99 o 
  -8   8  12      396.70      341.20     75.50 o 
  -7   8  12       15.54        3.36     17.16 o 
  -6   8  12      553.02      512.46     33.20 o 
  -5   8  12     1287.76     1312.49     48.59 o 
  -4   8  12     1341.02     1339.77     44.19 o 
  -3   8  12      787.44      824.32     24.99 o 
  -2   8  12     1290.33     1407.83     42.28 o 
  -1   8  12      201.15      191.75     21.34 o 
   0   8  12       62.40       47.84     10.18 o 
   1   8  12     1158.96     1272.71     30.81 o 
   2   8  12      302.49      289.87     49.88 o 
   3   8  12       17.07       25.20     13.12 o 
   4   8  12      400.13      513.79     62.25 o 
   5   8  12      671.41      676.26     47.53 o 
  -7   9  12      803.05      777.43     35.13 o 
  -6   9  12     1007.57     1025.72     45.13 o 
  -5   9  12       84.65       67.23     13.60 o 
  -4   9  12      359.25      398.20     22.38 o 
  -3   9  12      756.05      847.91     51.94 o 
  -2   9  12        1.56        8.16     12.34 o 
  -1   9  12       88.47       77.87     16.55 o 
   0   9  12       27.07       35.20      7.16 o 
   1   9  12        5.55        8.57      5.22 o 
   2   9  12       54.89       53.67     18.37 o 
   3   9  12        3.34        2.33     13.46 o 
   4   9  12       88.63       84.11     17.84 o 
   5   9  12      464.97      469.73     81.44 o 
  -6  10  12      223.66      194.69     59.47 o 
  -5  10  12      999.98      989.82     48.01 o 
  -4  10  12        5.95       10.92     12.95 o 
  -3  10  12        7.17        7.31     12.20 o 
  -2  10  12      237.35      271.57     43.61 o 
  -1  10  12      111.01       87.95     19.58 o 
   0  10  12      729.71      654.53     26.24 o 
   1  10  12      348.57      332.22     17.41 o 
   2  10  12      361.67      319.30     61.21 o 
   3  10  12       19.68       21.33     13.74 o 
   4  10  12      103.63      110.62     21.49 o 
  -5  11  12      113.82       98.71     22.77 o 
  -4  11  12      386.04      411.02     26.06 o 
  -3  11  12      109.21      121.06     19.66 o 
  -2  11  12       63.95       61.17     14.37 o 
  -1  11  12      460.66      467.65     27.65 o 
   0  11  12      328.66      322.33     45.57 o 
   1  11  12        1.83       16.28      6.35 o 
   2  11  12       55.26       62.26     18.90 o 
   3  11  12      290.62      293.64     63.59 o 
  -4  12  12       28.66       32.90     11.94 o 
  -3  12  12      177.90      122.37     30.00 o 
  -2  12  12      132.02      108.19     22.64 o 
  -1  12  12      403.79      322.44     58.19 o 
   0  12  12      382.15      339.88     24.41 o 
   1  12  12      491.75      509.82     45.25 o 
   2  12  12      256.51      172.87     35.93 o 
  -9   1  13        2.47       18.01     17.88 o 
  -8   1  13      251.43      192.83     47.83 o 
  -7   1  13        0.92        5.62      6.91 o 
  -6   1  13       85.90       52.79     18.12 o 
  -5   1  13      734.44      788.09     30.70 o 
  -4   1  13       17.58       23.74     12.26 o 
  -3   1  13       26.36       26.03      7.54 o 
  -2   1  13      356.90      336.50     14.14 o 
  -1   1  13       11.36        5.67      3.48 o 
   0   1  13       62.60       62.61      7.21 o 
   1   1  13       78.21       68.64     10.07 o 
   2   1  13       41.52       33.74      7.46 o 
   3   1  13        0.21        3.88      6.78 o 
   4   1  13       69.50       56.31     12.55 o 
   5   1  13       13.17       19.12      9.35 o 
   6   1  13       12.71       18.70      8.77 o 
  -9   2  13        7.71       17.00     15.53 o 
  -8   2  13       26.05       59.65     22.72 o 
  -7   2  13      234.13      202.38     40.19 o 
  -6   2  13      379.15      374.63     18.63 o 
  -5   2  13       53.49       62.51     12.08 o 
  -4   2  13      157.77      169.16     18.10 o 
  -3   2  13        0.12        0.66      5.72 o 
  -2   2  13      272.89      266.44     11.27 o 
  -1   2  13       12.68       16.97      3.40 o 
   0   2  13       61.64       58.37      8.54 o 
   1   2  13        1.72        4.22      4.73 o 
   2   2  13      271.17      258.49     15.16 o 
   3   2  13      222.90      232.40     12.06 o 
   4   2  13        0.48        8.43      6.36 o 
   5   2  13        6.11       14.01      5.37 o 
   6   2  13        8.42       11.62      9.19 o 
  -9   3  13       16.12       21.69     20.97 o 
  -8   3  13      101.60       83.55     18.09 o 
  -7   3  13      491.09      426.02     31.06 o 
  -6   3  13      425.37      399.36     58.40 o 
  -5   3  13      494.78      464.87     26.94 o 
  -4   3  13      265.19      309.26     20.11 o 
  -3   3  13      527.50      567.16     19.69 o 
  -2   3  13       75.42       48.13     11.07 o 
  -1   3  13       22.45       17.19      3.33 o 
   0   3  13      384.56      388.78     10.02 o 
   1   3  13      436.72      415.78     19.09 o 
   2   3  13       75.11       66.99      7.97 o 
   3   3  13       51.55       37.39     11.97 o 
   4   3  13      648.21      637.24     32.56 o 
   5   3  13       91.77       82.58     21.69 o 
   6   3  13       17.27       25.96      9.30 o 
  -9   4  13        0.42       21.73     21.41 o 
  -8   4  13       15.16       32.49     10.11 o 
  -7   4  13      652.61      587.05     24.50 o 
  -6   4  13      178.21      141.85     24.49 o 
  -5   4  13      741.26      702.38     23.66 o 
  -4   4  13       74.82       80.37     13.84 o 
  -3   4  13      445.31      484.53     17.08 o 
  -2   4  13      171.32      175.87     27.80 o 
  -1   4  13      221.02      215.99      8.47 o 
   0   4  13      183.25      195.46     13.76 o 
   1   4  13      159.67      180.62     23.63 o 
   2   4  13       37.73       29.96      6.29 o 
   3   4  13      333.94      332.41     15.50 o 
   4   4  13       29.25       25.62      7.30 o 
   5   4  13       11.58       21.14      7.88 o 
   6   4  13       12.90       11.90      9.94 o 
  -8   5  13        2.86        7.48     13.29 o 
  -7   5  13        1.24       21.52     11.30 o 
  -6   5  13     1900.17     1821.36     69.70 o 
  -5   5  13        5.35       22.58      6.94 o 
  -4   5  13       93.92       95.51     13.52 o 
  -3   5  13        0.84       16.88      5.95 o 
  -2   5  13      284.62      275.55     19.75 o 
  -1   5  13      256.73      250.88     15.78 o 
   0   5  13       92.37      103.87     20.00 o 
   1   5  13      108.60       90.98     14.56 o 
   2   5  13        3.75       22.03      7.81 o 
   3   5  13      494.46      507.67     46.07 o 
   4   5  13      376.27      442.45     21.42 o 
   5   5  13       44.35       29.44     12.46 o 
   6   5  13       51.07       31.41     10.09 o 
  -8   6  13       37.04       43.06     13.93 o 
  -7   6  13     2222.83     2284.10    107.68 o 
  -6   6  13      149.56      154.35     33.92 o 
  -5   6  13       83.75       70.65     21.90 o 
  -4   6  13      982.98      914.90     18.81 o 
  -3   6  13        6.94        7.50     10.22 o 
  -2   6  13       61.15       78.44     12.96 o 
  -1   6  13       12.67       14.02      4.63 o 
   0   6  13       27.93       18.23      8.27 o 
   1   6  13        3.71        9.13      5.17 o 
   2   6  13       44.67       33.39     10.26 o 
   3   6  13        7.49       10.72      8.30 o 
   4   6  13       71.56       47.65     14.31 o 
   5   6  13     1036.43     1050.20     37.61 o 
  -8   7  13      129.59      150.80     31.69 o 
  -7   7  13      129.70       70.88     21.48 o 
  -6   7  13      824.03      695.49     26.26 o 
  -5   7  13      204.43      149.62     32.23 o 
  -4   7  13      131.09      113.94     25.13 o 
  -3   7  13        8.60        7.07      9.25 o 
  -2   7  13      452.02      452.67     23.88 o 
  -1   7  13      469.25      505.52     18.95 o 
   0   7  13      693.31      663.24     17.31 o 
   1   7  13      193.40      186.09     11.95 o 
   2   7  13        3.69       10.13      9.77 o 
   3   7  13      160.41      146.17     32.68 o 
   4   7  13      396.08      450.08     59.61 o 
   5   7  13      114.44       94.36     19.59 o 
  -7   8  13      655.56      630.88     70.39 o 
  -6   8  13       15.69       25.22     14.64 o 
  -5   8  13       32.44       32.10      8.68 o 
  -4   8  13       32.08       48.82     12.39 o 
  -3   8  13       28.08       31.69     14.07 o 
  -2   8  13     3404.26     3350.73     90.35 o 
  -1   8  13     2501.05     2750.96     78.71 o 
   0   8  13     1813.95     1822.78     48.63 o 
   1   8  13       33.65       35.99     10.41 o 
   2   8  13       66.81       45.37     13.75 o 
   3   8  13       84.13       77.16     14.92 o 
   4   8  13      108.90       75.33     37.46 o 
  -7   9  13       23.83       25.14     11.52 o 
  -6   9  13      608.68      645.35     33.96 o 
  -5   9  13      430.74      433.07     27.79 o 
  -4   9  13        0.06        3.77      9.92 o 
  -3   9  13      873.40      871.94     58.95 o 
  -2   9  13      131.10      113.31     19.94 o 
  -1   9  13      187.41      203.54     35.92 o 
   0   9  13      227.69      241.25     17.10 o 
   1   9  13      719.06      724.29     29.23 o 
   2   9  13       15.62       22.24      9.23 o 
   3   9  13        0.97       13.79     12.92 o 
   4   9  13      252.80      208.33     40.92 o 
  -6  10  13       79.72       83.55     20.49 o 
  -5  10  13       92.15       67.02     16.11 o 
  -4  10  13      870.62      942.48     37.05 o 
  -3  10  13       93.76       86.68     22.40 o 
  -2  10  13      237.66      207.94     39.65 o 
  -1  10  13      414.38      415.94     21.64 o 
   0  10  13      628.39      605.69     23.61 o 
   1  10  13        0.55        8.28     14.50 o 
   2  10  13       68.11       42.98     15.13 o 
   3  10  13      148.72      110.35     30.16 o 
  -5  11  13      165.00      115.39     28.75 o 
  -4  11  13      210.48      167.70     38.23 o 
  -3  11  13      269.37      259.63     46.73 o 
  -2  11  13      891.49      883.40     34.86 o 
  -1  11  13        4.08       11.13     10.72 o 
   0  11  13      320.92      352.96     21.81 o 
   1  11  13      194.63      235.97     47.99 o 
   2  11  13      438.49      490.26     80.42 o 
  -3  12  13      260.70      221.57     34.42 o 
  -2  12  13       31.42       21.69     11.62 o 
  -1  12  13     1448.29     1446.22     50.96 o 
   0  12  13      739.37      813.08     55.43 o 
  -9   0  14     1428.19     1462.93    100.77 o 
  -8   0  14      264.09      243.31     53.51 o 
  -7   0  14        4.90       30.68     12.00 o 
  -6   0  14      596.55      686.61     36.93 o 
  -5   0  14      435.45      435.14     34.02 o 
  -4   0  14      945.30      903.44     54.81 o 
  -3   0  14     1955.12     2148.00    108.63 o 
  -2   0  14     1107.22     1090.73     36.81 o 
  -1   0  14      147.23      127.57     12.22 o 
   0   0  14     3170.48     3245.54     88.29 o 
   1   0  14     1415.44     1479.01     58.70 o 
   2   0  14      351.47      379.89     28.05 o 
   3   0  14      414.30      395.96     33.22 o 
   4   0  14      694.20      645.02     45.17 o 
   5   0  14      100.34       66.63     19.58 o 
   6   0  14       40.33       37.82     21.02 o 
  -9   1  14      135.92       82.48     37.88 o 
  -8   1  14      424.39      397.45     90.79 o 
  -7   1  14      772.79      912.32    105.14 o 
  -6   1  14       31.28       29.33     15.21 o 
  -5   1  14     1683.23     1751.40     79.32 o 
  -4   1  14     2439.08     2508.00     64.42 o 
  -3   1  14       24.54       23.96      6.65 o 
  -2   1  14      135.93      131.88     17.65 o 
  -1   1  14     3424.32     3537.04     66.32 o 
   0   1  14      360.21      371.75     13.40 o 
   1   1  14     1514.88     1466.31     32.25 o 
   2   1  14      555.43      581.03     16.79 o 
   3   1  14       53.22       33.03      7.36 o 
   4   1  14      189.51      171.78     26.40 o 
   5   1  14      950.34      985.08     32.59 o 
   6   1  14      133.48      105.36     19.79 o 
  -9   2  14      376.99      411.94     93.29 o 
  -8   2  14      297.47      239.12     67.56 o 
  -7   2  14       71.06       51.80     20.44 o 
  -6   2  14      541.81      463.54     21.70 o 
  -5   2  14      543.41      606.39     16.29 o 
  -4   2  14      873.62      959.26     33.32 o 
  -3   2  14     1985.55     2045.02     50.34 o 
  -2   2  14     1746.10     1737.71     42.97 o 
  -1   2  14      241.60      238.17     16.89 o 
   0   2  14     2692.02     2764.29     53.86 o 
   1   2  14     2148.74     2170.22     43.12 o 
   2   2  14      326.13      314.93     19.34 o 
   3   2  14      508.98      553.34     26.46 o 
   4   2  14      581.53      625.25     21.74 o 
   5   2  14        0.03        6.45      4.70 o 
   6   2  14      319.29      337.04     30.14 o 
  -9   3  14        0.05       16.64     21.90 o 
  -8   3  14     1095.94     1164.75     46.33 o 
  -7   3  14      847.10      896.83     44.85 o 
  -6   3  14       10.50       25.24     10.68 o 
  -5   3  14        4.46        4.89      7.81 o 
  -4   3  14      615.67      596.79     18.07 o 
  -3   3  14       17.50       14.95     11.00 o 
  -2   3  14     1484.67     1549.88     44.56 o 
  -1   3  14     3697.49     3747.69     85.73 o 
   0   3  14      487.38      479.39     10.99 o 
   1   3  14     1454.36     1495.83     34.24 o 
   2   3  14      786.72      833.29     15.30 o 
   3   3  14      540.50      546.07     21.47 o 
   4   3  14      210.72      239.04     21.95 o 
   5   3  14      526.60      606.34     39.92 o 
   6   3  14      230.47      214.33     40.95 o 
  -8   4  14        2.28        5.53     19.89 o 
  -7   4  14      335.41      278.14     21.99 o 
  -6   4  14      550.93      590.68     23.73 o 
  -5   4  14       85.48      111.09     17.44 o 
  -4   4  14      114.51       98.62     16.57 o 
  -3   4  14      197.14      247.74     20.05 o 
  -2   4  14      892.39      962.88     32.26 o 
  -1   4  14       52.10       27.78     11.90 o 
   0   4  14     1650.94     1611.60     36.51 o 
   1   4  14     1831.94     1871.29     36.82 o 
   2   4  14       15.94       16.78      5.04 o 
   3   4  14      617.91      607.23     18.47 o 
   4   4  14     1101.28     1085.85     40.10 o 
   5   4  14      197.10      100.74     22.67 o 
  -8   5  14      230.75      260.01     94.40 o 
  -7   5  14      447.07      437.44     22.19 o 
  -6   5  14      149.46      135.95     27.91 o 
  -5   5  14      367.55      408.12     25.62 o 
  -4   5  14      206.08      179.86     32.81 o 
  -3   5  14       19.48       25.65      7.70 o 
  -2   5  14      154.87      161.03     22.07 o 
  -1   5  14      988.79     1041.51     43.12 o 
   0   5  14     2281.90     2365.53     45.05 o 
   1   5  14      355.17      343.08     26.50 o 
   2   5  14     1296.14     1368.87     45.68 o 
   3   5  14        1.46        0.87     11.53 o 
   4   5  14       95.56       73.76     16.34 o 
   5   5  14     1613.19     1705.48     75.37 o 
  -8   6  14        1.10       11.77      8.88 o 
  -7   6  14        5.64        1.52     12.88 o 
  -6   6  14     1283.16     1320.93     60.40 o 
  -5   6  14      848.14      824.40     43.80 o 
  -4   6  14      130.74      117.78     18.60 o 
  -3   6  14       26.23       36.25      8.66 o 
  -2   6  14      507.10      555.56     27.75 o 
  -1   6  14        6.96        8.80      8.35 o 
   0   6  14     1242.39     1299.73     32.83 o 
   1   6  14     1219.03     1168.98     41.53 o 
   2   6  14      607.53      548.17     27.18 o 
   3   6  14      715.85      726.49     62.87 o 
   4   6  14      474.77      481.26     21.97 o 
   5   6  14        8.12        5.35     18.61 o 
  -7   7  14     1346.02     1305.62     75.78 o 
  -6   7  14      142.79      106.23     21.86 o 
  -5   7  14       68.24       51.85     12.60 o 
  -4   7  14      849.91      959.93    111.40 o 
  -3   7  14        2.91        8.82      8.33 o 
  -2   7  14      406.49      502.01     72.44 o 
  -1   7  14     2762.13     3046.33    114.40 o 
   0   7  14      122.07       96.16     23.28 o 
   1   7  14      406.20      415.34     24.76 o 
   2   7  14      125.95      107.61     26.11 o 
   3   7  14        1.69       10.58     12.59 o 
   4   7  14      132.86      149.79     30.40 o 
  -7   8  14      879.73      853.80     48.84 o 
  -6   8  14      999.51     1027.61     55.25 o 
  -5   8  14      890.58      887.68     34.17 o 
  -4   8  14        5.44        8.17      9.06 o 
  -3   8  14      849.43      867.96     37.98 o 
  -2   8  14      693.23      766.70     45.37 o 
  -1   8  14       36.25       35.79     10.54 o 
   0   8  14      695.45      715.60     32.10 o 
   1   8  14        2.56       -4.25     15.44 o 
   2   8  14      613.12      563.76     28.84 o 
   3   8  14      461.58      473.59     51.39 o 
   4   8  14      846.77      864.97     44.40 o 
  -6   9  14        0.54       13.68     10.06 o 
  -5   9  14      146.42      106.70     18.93 o 
  -4   9  14      537.73      541.08     32.42 o 
  -3   9  14      115.11      106.89     19.74 o 
  -2   9  14      352.12      345.26     17.24 o 
  -1   9  14      614.40      601.04     29.99 o 
   0   9  14      160.88      129.57     32.67 o 
   1   9  14      254.77      244.58     46.66 o 
   2   9  14       96.02       65.75     21.70 o 
   3   9  14       88.18      102.96     20.50 o 
  -5  10  14       61.34       42.75     14.22 o 
  -4  10  14        4.07       17.26     10.18 o 
  -3  10  14      982.25     1007.56     33.87 o 
  -2  10  14      484.82      459.59     26.44 o 
  -1  10  14       11.32        8.18      8.61 o 
   0  10  14       12.79        9.66     35.85 o 
   1  10  14       15.86       25.03     17.88 o 
   2  10  14      278.45      201.60     57.24 o 
  -3  11  14        0.91        0.86     10.29 o 
  -2  11  14      692.71      654.47     38.91 o 
  -1  11  14      544.70      466.86     66.03 o 
   0  11  14      111.79       64.79     26.00 o 
   1  11  14       50.72       16.63     12.43 o 
  -8   1  15       59.82       84.19     22.84 o 
  -7   1  15       50.71       25.86     30.19 o 
  -6   1  15       70.73       44.97     30.86 o 
  -5   1  15       56.91       58.00     22.50 o 
  -4   1  15      387.03      399.60     69.88 o 
  -3   1  15        0.88      -11.48     16.99 o 
  -2   1  15      111.02       94.21     18.50 o 
  -1   1  15       35.75       33.33      5.90 o 
   0   1  15       68.96       62.59      8.45 o 
   1   1  15       91.67       78.60     10.15 o 
   2   1  15      130.44      115.74     18.87 o 
   3   1  15       71.80       61.00     11.60 o 
   4   1  15       18.57       18.68      6.52 o 
   5   1  15        2.05       11.83      6.33 o 
  -8   2  15       43.62       49.92     11.61 o 
  -7   2  15       10.77       -6.24     43.98 o 
  -6   2  15       88.35       93.32     24.91 o 
  -5   2  15       99.94       96.14     26.21 o 
  -4   2  15       58.87       49.05     13.29 o 
  -3   2  15      815.60      768.81     27.02 o 
  -2   2  15      428.62      447.89     27.68 o 
  -1   2  15      328.07      321.41     17.76 o 
   0   2  15       62.66       45.81      7.17 o 
   1   2  15      397.62      374.88     22.58 o 
   2   2  15       46.71       26.59      7.71 o 
   3   2  15       59.94       36.82      6.42 o 
   4   2  15        8.51        6.99      6.70 o 
   5   2  15       25.13       17.37     11.07 o 
  -8   3  15       67.94       46.92     21.26 o 
  -7   3  15       14.09       30.67     18.15 o 
  -6   3  15       10.26       19.78     20.79 o 
  -5   3  15      150.54      118.58     28.15 o 
  -4   3  15      510.18      531.63     23.08 o 
  -3   3  15     1105.89     1069.91     27.13 o 
  -2   3  15      869.70      847.72     15.62 o 
  -1   3  15       13.74        6.69      4.79 o 
   0   3  15        4.06       11.23      5.49 o 
   1   3  15      403.28      399.09     14.56 o 
   2   3  15        0.12       -2.15      5.32 o 
   3   3  15      466.94      445.32     12.91 o 
   4   3  15       58.86       44.82     11.49 o 
   5   3  15       49.29       26.97     14.57 o 
  -8   4  15        9.39       14.33     12.92 o 
  -7   4  15        2.63       12.18     18.76 o 
  -6   4  15        0.08       21.52     10.14 o 
  -5   4  15      111.24       87.74     18.08 o 
  -4   4  15      307.37      298.68     22.94 o 
  -3   4  15       35.04       23.10      9.37 o 
  -2   4  15      356.65      375.51     28.07 o 
  -1   4  15     1428.96     1569.61     44.71 o 
   0   4  15      197.39      192.29     29.91 o 
   1   4  15       16.89       30.36      6.70 o 
   2   4  15      164.12      154.87     28.65 o 
   3   4  15        5.67        5.44      9.01 o 
   4   4  15       91.55       74.05     16.59 o 
   5   4  15       12.26       15.07      7.49 o 
  -7   5  15       88.47       58.99     25.83 o 
  -6   5  15      167.22      168.55     33.28 o 
  -5   5  15      651.21      610.72     34.31 o 
  -4   5  15        7.92       27.45      7.69 o 
  -3   5  15       52.07       55.50     12.39 o 
  -2   5  15     1225.40     1192.91     34.20 o 
  -1   5  15      284.02      269.63     16.72 o 
   0   5  15        2.60        7.83     10.48 o 
   1   5  15      113.47      113.39     22.13 o 
   2   5  15     1497.46     1415.51     58.01 o 
   3   5  15      621.20      671.33     35.86 o 
   4   5  15       96.29       78.21     15.70 o 
  -7   6  15      133.49      108.93     40.98 o 
  -6   6  15        4.23       10.15     12.28 o 
  -5   6  15      203.01      198.15     39.22 o 
  -4   6  15      862.92      845.34     36.19 o 
  -3   6  15      639.86      632.89     24.42 o 
  -2   6  15       84.59       68.94     11.15 o 
  -1   6  15      624.87      603.60     18.00 o 
   0   6  15      811.80      784.67     48.28 o 
   1   6  15      263.52      276.01     28.93 o 
   2   6  15       80.30       82.16     18.50 o 
   3   6  15      245.16      188.24     39.27 o 
   4   6  15      178.11      149.21     29.30 o 
  -7   7  15      344.90      206.69     45.31 o 
  -6   7  15       78.87       49.88     15.47 o 
  -5   7  15       15.91       20.15      8.65 o 
  -4   7  15       24.80       14.47     10.64 o 
  -3   7  15     1014.98     1044.09     49.61 o 
  -2   7  15      304.07      279.95     19.00 o 
  -1   7  15       53.53       25.72     11.03 o 
   0   7  15      259.53      266.40     41.85 o 
   1   7  15       67.29       51.15     16.03 o 
   2   7  15      461.91      474.65     75.34 o 
   3   7  15       47.82       37.96     16.45 o 
  -6   8  15       68.57       56.01     17.62 o 
  -5   8  15      205.74      172.28     33.64 o 
  -4   8  15      336.50      353.90     52.98 o 
  -3   8  15        7.08       12.61      7.13 o 
  -2   8  15      794.76      894.59     28.67 o 
  -1   8  15      601.20      582.54     33.27 o 
   0   8  15      114.07       86.33     19.15 o 
   1   8  15      686.50      691.95     35.72 o 
   2   8  15      208.87      163.98     35.01 o 
   3   8  15       37.46       25.54     12.94 o 
  -5   9  15       55.77       53.31     13.86 o 
  -4   9  15      255.65      218.00     39.56 o 
  -3   9  15      419.37      394.11     61.63 o 
  -2   9  15        9.22       14.21     12.40 o 
  -1   9  15      463.42      491.39     44.21 o 
   0   9  15     1186.18     1254.44     70.15 o 
   1   9  15      195.45      175.26     47.49 o 
   2   9  15      118.85       84.35     24.16 o 
  -4  10  15      342.07      285.19     54.19 o 
  -3  10  15      128.82       80.82     19.04 o 
  -2  10  15      552.02      600.34     46.32 o 
  -1  10  15      323.59      318.88     43.55 o 
   0  10  15       31.93       34.62     13.65 o 
   1  10  15       60.73       56.71     23.26 o 
  -8   0  16        9.98      -18.68     31.67 o 
  -7   0  16     2891.92     3276.87     93.97 o 
  -6   0  16      772.19      918.60     62.85 o 
  -5   0  16      506.15      472.26    133.87 o 
  -4   0  16      473.98      578.66     37.49 o 
  -3   0  16     1072.47     1065.46     61.06 o 
  -2   0  16      148.22      157.94     63.59 o 
  -1   0  16     2823.03     2678.99     71.77 o 
   0   0  16     1762.95     1813.55     77.46 o 
   1   0  16       29.12       24.47     11.44 o 
   2   0  16        6.94       23.43     10.48 o 
   3   0  16      313.80      383.37     50.05 o 
   4   0  16        0.35        8.74      8.46 o 
  -8   1  16     1058.04     1079.58     62.09 o 
  -7   1  16      118.29       86.58     26.54 o 
  -6   1  16       98.27       88.17     34.98 o 
  -5   1  16      209.90      216.68     40.58 o 
  -4   1  16        3.15       18.59     18.34 o 
  -3   1  16     2521.48     2557.39     89.81 o 
  -2   1  16     2730.44     2868.02     84.40 o 
  -1   1  16      400.82      348.17     12.03 o 
   0   1  16      225.89      199.24     14.34 o 
   1   1  16      525.38      566.51     22.12 o 
   2   1  16      185.13      156.50     22.22 o 
   3   1  16      390.02      387.79     19.05 o 
   4   1  16     1165.20     1131.01     44.85 o 
  -8   2  16       27.30       15.68     16.23 o 
  -7   2  16      812.43      836.08     73.09 o 
  -6   2  16     1041.26     1152.41     54.37 o 
  -5   2  16       52.37       31.20     18.54 o 
  -4   2  16     1372.25     1352.20    136.25 o 
  -3   2  16       20.36       38.89     13.06 o 
  -2   2  16      117.45      108.10     22.83 o 
  -1   2  16     1442.53     1628.90     40.96 o 
   0   2  16     1862.38     1947.13     50.91 o 
   1   2  16       19.05       20.24      6.91 o 
   2   2  16      146.65      133.40     23.91 o 
   3   2  16     2310.29     2397.26     69.84 o 
   4   2  16       14.78       16.59      8.17 o 
  -7   3  16       12.58       41.13     21.78 o 
  -6   3  16      195.58      209.83     49.19 o 
  -5   3  16     1811.86     1821.25    105.91 o 
  -4   3  16       20.89       30.79     20.43 o 
  -3   3  16      561.03      575.27     17.24 o 
  -2   3  16      787.12      843.22     23.55 o 
  -1   3  16     1497.10     1598.59     41.53 o 
   0   3  16      716.10      714.73     14.89 o 
   1   3  16      250.01      270.70     20.86 o 
   2   3  16      264.33      204.43     15.13 o 
   3   3  16      410.59      409.26     13.98 o 
   4   3  16     1158.46     1177.76     45.87 o 
  -7   4  16     1436.99     1325.24     61.15 o 
  -6   4  16      745.95      727.72     64.46 o 
  -5   4  16       37.97       45.37     18.89 o 
  -4   4  16      610.56      590.09     20.70 o 
  -3   4  16       44.96       40.50      8.72 o 
  -2   4  16       24.44       24.18      8.68 o 
  -1   4  16       60.01       55.98      8.98 o 
   0   4  16     1170.68     1218.48     54.39 o 
   1   4  16       30.55       24.67      6.75 o 
   2   4  16        6.34       21.26     14.27 o 
   3   4  16      602.12      673.06     24.47 o 
   4   4  16       14.76        3.34     10.40 o 
  -7   5  16       10.92       35.25     14.37 o 
  -6   5  16      291.10      296.09     82.20 o 
  -5   5  16     1116.57     1171.63    172.84 o 
  -4   5  16       95.61       87.71     14.33 o 
  -3   5  16      453.01      494.87     30.11 o 
  -2   5  16       37.03       34.74     11.48 o 
  -1   5  16      264.39      265.61     45.24 o 
   0   5  16      703.55      635.23     20.68 o 
   1   5  16        4.77        8.18      9.05 o 
   2   5  16      595.79      547.72     24.11 o 
   3   5  16       71.49       77.40     21.67 o 
   4   5  16      779.67      794.15     43.70 o 
  -6   6  16      194.15      144.88     48.77 o 
  -5   6  16        1.34        9.57      8.63 o 
  -4   6  16      821.38      832.26     30.48 o 
  -3   6  16      347.70      365.48     29.33 o 
  -2   6  16       21.02       25.15      8.91 o 
  -1   6  16       94.84       98.58     22.09 o 
   0   6  16      109.26       99.65     28.05 o 
   1   6  16        1.00       15.18     12.96 o 
   2   6  16      606.66      608.58     90.54 o 
   3   6  16     1059.52     1102.57     48.93 o 
  -6   7  16       43.57       28.59     26.88 o 
  -5   7  16      528.27      562.22     38.22 o 
  -4   7  16       70.52       64.49     13.93 o 
  -3   7  16      115.31      129.25     23.82 o 
  -2   7  16     1591.42     1793.65     64.66 o 
  -1   7  16      242.57      209.73     40.82 o 
   0   7  16      919.81      940.13     46.43 o 
   1   7  16      635.16      606.00     37.65 o 
   2   7  16      364.26      356.44     45.32 o 
  -5   8  16      104.39       70.66     16.64 o 
  -4   8  16      582.67      592.45     29.64 o 
  -3   8  16      493.71      555.03     36.03 o 
  -2   8  16        6.46       18.53     11.25 o 
  -1   8  16     1287.30     1303.81     36.11 o 
   0   8  16      302.21      257.51     48.51 o 
   1   8  16        3.29       -4.93     12.31 o 
   2   8  16       65.31       84.01     27.65 o 
  -4   9  16      184.94      150.60     28.84 o 
  -3   9  16      410.04      416.06     47.46 o 
  -2   9  16      896.07      941.03     40.87 o 
  -1   9  16      609.32      559.75     36.16 o 
   0   9  16      103.98      101.18     32.65 o 
  -7   1  17       15.34        3.59     22.78 o 
  -6   1  17      145.49       70.88     29.17 o 
  -5   1  17        1.47       31.40     31.49 o 
  -4   1  17       37.82       17.94     12.65 o 
  -3   1  17      134.39      150.21     42.21 o 
  -2   1  17        2.38       -2.68     10.44 o 
  -1   1  17       72.15       55.70     14.07 o 
   0   1  17        4.83        2.09      7.77 o 
   1   1  17       10.89       12.15      7.95 o 
   2   1  17       16.82       14.57      6.38 o 
   3   1  17       48.35       34.17      8.52 o 
   4   1  17       14.94       14.92      8.61 o 
  -7   2  17       30.46       21.31     17.09 o 
  -6   2  17        0.20       11.57     14.47 o 
  -5   2  17      222.15      136.18     34.46 o 
  -4   2  17       19.67       29.93     13.31 o 
  -3   2  17      417.61      399.85     24.28 o 
  -2   2  17      600.57      579.67     24.33 o 
  -1   2  17      145.67      140.18     28.75 o 
   0   2  17      150.41      143.07     15.80 o 
   1   2  17        0.40        7.47      6.15 o 
   2   2  17       64.14       43.17     15.01 o 
   3   2  17        5.57        4.46      9.44 o 
  -7   3  17        0.50       20.73     21.98 o 
  -6   3  17        0.17       24.74     14.65 o 
  -5   3  17       82.19       66.14     29.83 o 
  -4   3  17       30.14       31.85     19.30 o 
  -3   3  17      348.60      308.64     53.07 o 
  -2   3  17        0.33       19.73      9.24 o 
  -1   3  17      326.77      247.68     18.96 o 
   0   3  17        0.50        8.68      7.02 o 
   1   3  17       95.26      102.84     25.79 o 
   2   3  17       44.93       47.94     12.54 o 
   3   3  17      100.88       55.62     23.09 o 
  -6   4  17        9.90       44.36     25.69 o 
  -5   4  17      115.98      110.16     28.24 o 
  -4   4  17      153.53      124.02     33.48 o 
  -3   4  17        8.76       20.56      9.66 o 
  -2   4  17      231.28      205.15     49.74 o 
  -1   4  17        6.61       13.65      6.02 o 
   0   4  17       78.58       73.70     16.62 o 
   1   4  17      394.78      428.25     46.95 o 
   2   4  17        0.02        3.79     16.15 o 
   3   4  17       82.35       55.96     31.40 o 
  -6   5  17       13.81       12.00     14.74 o 
  -5   5  17      283.40      239.41     66.15 o 
  -4   5  17      801.36      809.81     47.32 o 
  -3   5  17        0.62        4.37     12.16 o 
  -2   5  17        9.36       11.57      5.17 o 
  -1   5  17        4.00        8.37      7.69 o 
   0   5  17        4.13       15.97     11.12 o 
   1   5  17        4.91       19.45     10.52 o 
   2   5  17       86.21       86.56     21.76 o 
   3   5  17       65.47       58.82     16.65 o 
  -5   6  17       34.48       14.49     14.25 o 
  -4   6  17       32.37       29.51     12.45 o 
  -3   6  17      753.91      721.51     43.78 o 
  -2   6  17      200.04      176.90     34.82 o 
  -1   6  17       31.88       28.39      9.44 o 
   0   6  17       47.23       41.17     17.97 o 
   1   6  17       34.49       41.01      9.43 o 
   2   6  17       60.42       59.70     24.29 o 
  -5   7  17       21.67       25.76     20.88 o 
  -4   7  17      531.25      465.32     45.01 o 
  -3   7  17      210.50      194.70     35.46 o 
  -2   7  17        1.06        1.04     11.79 o 
  -1   7  17       33.29       34.42     16.77 o 
   0   7  17        2.83       20.07      8.36 o 
   1   7  17      268.94      191.74     47.96 o 
  -3   8  17      259.35      349.27     74.80 o 
  -2   8  17      261.79      213.69     48.75 o 
  -1   8  17       25.31       23.23     17.82 o 
   0   8  17      217.85      207.14     47.01 o 
  -6   0  18       50.36       47.39     19.05 o 
  -5   0  18       88.52       84.81     38.85 o 
  -4   0  18      121.48      105.23     57.53 o 
  -3   0  18        4.50       15.96     10.83 o 
  -2   0  18      956.35      984.61     48.38 o 
  -1   0  18     2652.49     2580.83     73.47 o 
   0   0  18      369.55      328.80     23.26 o 
   1   0  18     1408.14     1447.83     74.24 o 
   2   0  18     1156.68     1244.55     74.17 o 
   3   0  18       99.24      114.57     64.09 o 
  -6   1  18      776.83      865.79    135.05 o 
  -5   1  18      166.02      179.49     55.49 o 
  -4   1  18        6.57       46.95     17.80 o 
  -3   1  18      597.09      593.25     28.77 o 
  -2   1  18      376.12      327.75     25.21 o 
  -1   1  18      161.47      114.82     21.97 o 
   0   1  18     1430.65     1528.00     54.51 o 
   1   1  18      131.98      102.75     29.87 o 
   2   1  18      166.75      121.63     35.46 o 
  -6   2  18        0.01       17.83     21.31 o 
  -5   2  18      454.40      542.86     61.08 o 
  -4   2  18      256.21      240.64     48.76 o 
  -3   2  18       11.47       20.48     16.51 o 
  -2   2  18     2248.49     2261.44     77.88 o 
  -1   2  18     2798.95     2888.19     97.01 o 
   0   2  18       15.82        6.99     13.18 o 
   1   2  18       32.22       42.75     28.70 o 
   2   2  18      632.02      676.27     37.30 o 
  -6   3  18      786.60      731.49     41.46 o 
  -5   3  18        3.19       12.09     10.84 o 
  -4   3  18      106.88       69.15     19.33 o 
  -3   3  18      393.08      479.50     95.52 o 
  -2   3  18      993.25      971.22     45.40 o 
  -1   3  18      469.72      469.52     46.28 o 
   0   3  18      737.64      721.20     50.67 o 
   1   3  18       24.14       17.26     32.23 o 
   2   3  18       22.89       17.44     11.32 o 
  -5   4  18      455.50      524.72    114.20 o 
  -4   4  18      206.26      220.59     46.13 o 
  -3   4  18     1049.42     1010.55     44.93 o 
  -2   4  18        9.74        6.42     11.94 o 
  -1   4  18      438.35      407.24    123.23 o 
   0   4  18      884.45      803.97     44.54 o 
   1   4  18        4.11        6.06      5.96 o 
   2   4  18      192.40      173.04     48.55 o 
  -5   5  18        1.12       26.90     12.22 o 
  -4   5  18        9.10       17.35     10.62 o 
  -3   5  18      654.92      741.47     40.31 o 
  -2   5  18      544.75      555.20     38.35 o 
  -1   5  18       92.92       91.68     52.77 o 
   0   5  18       22.61       49.18     22.89 o 
   1   5  18       92.88       48.80     12.82 o 
  -4   6  18      247.90      318.31     46.78 o 
  -3   6  18        0.13       23.07     10.49 o 
  -2   6  18      348.85      344.78     25.30 o 
  -1   6  18      575.42      649.00     48.31 o 
   0   6  18       37.22       26.82     16.52 o 
  -2   7  18      660.97      681.05     60.13 o 
  -1   7  18        0.48        9.97     16.12 o 
  -5   1  19       22.66       25.58     14.56 o 
  -4   1  19        6.87        5.35     18.19 o 
  -3   1  19        6.95       23.73     18.67 o 
  -2   1  19      156.18      109.35     33.86 o 
  -1   1  19       81.01       59.10     11.86 o 
   0   1  19        2.34       20.17     14.66 o 
   1   1  19        0.96        2.98     15.07 o 
  -5   2  19       17.27       10.58     17.22 o 
  -4   2  19        5.72       23.97     12.55 o 
  -3   2  19      140.23      106.87     26.35 o 
  -2   2  19       25.08       19.65     11.24 o 
  -1   2  19       49.14       48.47     16.98 o 
   0   2  19      277.37      369.01     41.63 o 
   1   2  19       34.97       18.00     19.42 o 
  -4   3  19      113.54       74.81     26.11 o 
  -3   3  19       10.73       29.13     14.06 o 
  -2   3  19       14.49        4.09     13.24 o 
  -1   3  19        8.92        7.92     10.84 o 
   0   3  19        0.28       14.66     11.44 o 
  -4   4  19      191.18      159.61     66.54 o 
  -3   4  19      184.38      138.06     37.05 o 
  -2   4  19        4.73       15.33      9.50 o 
  -1   4  19       20.21       -8.72     25.98 o 
   0   4  19      111.30       80.61     29.82 o 
  -3   5  19       25.05       19.45     10.72 o 
  -2   5  19      277.29      220.97     52.52 o 
  -1   5  19       39.54        3.40     24.56 o 
  -3   0  20       16.62       28.09     19.05 o 
  -2   0  20      134.67      140.61     72.94 o 
  -2   1  20       31.19       27.86     17.01 o 
                                                 
